# Supplementary material for: A Genome-Wide RNAi Screen Reveals MAP Kinase Phosphatases as Key ERK Pathway Regulators during Embryonic Stem Cell Differentiation
Source: PLoS Genet. 2012 Dec 13;8(12):e1003112. doi: 10.1371/journal.pgen.1003112 (PMC3521700; doi:10.1371/journal.pgen.1003112)
Supplement: Table S1 — Positive hits identified in the primary and validation siRNA screens for genes involved in escape from pluripotency. (A) Positive hits from the primary siRNA screen in Rex1GFPd2 cells. (B) Positive hits from the validation screen in Rex1GFPd2 cells. (C) Positive hits from the validation screen in Oct4GFP cells. See Figure 1A for details. (XLSX) [file pgen.1003112.s015.xlsx]

## Sheet: S1A_rex-1_GFP_primary screen
Ranking	Offical_Gene_Symbol	Alternative_symbols	Entrez_Gene_ID	RefSeq_mRNA	Gene_Name	Plate-Well	1	2		Average	SE
1	2400001e08rik	2400001e08rik	66508	NM_025605	predicted gene 5510; RIKEN cDNA 2400001E08 gene; predicted gene 13077	P11-G3	21.0947	13.0902		17.0925	4.00227
2	shfm1	shfm1	20422	NM_009169	split hand/foot malformation (ectrodactyly) type 1	d54-E8	7.29029	12.8126		10.0514	2.76115
3	snrnp70	snrnp70, loc677069	20637	NM_009224	small nuclear ribonucleoprotein 70 (U1)	P118-A7	7.08287	10.1039		8.59337	1.5105
4	dffa	dffa	13347	NM_010044	DNA fragmentation factor, alpha subunit	d19-B12	6.17161	9.82293		7.99727	1.82566
5	ccdc122	ccdc122, 4933415l06rik	108811	NM_175369	coiled-coil domain containing 122	P25-A3	12.7802	2.65944		7.71984	5.0604
6	ccm2	ccm2	216527	NM_146014	cerebral cavernous malformation 2 homolog (human)	P54-G3	4.73655	10.4276		7.58206	2.84551
7	dab2ip	dab2ip	69601	NM_001001602	disabled homolog 2 (Drosophila) interacting protein	P63-F4	9.45465	5.65481		7.55473	1.89992
8	robld3	robld3, mapbpip	83409	NM_031248	roadblock domain containing 3	P83-D9	9.44345	4.97208		7.20777	2.23569
9	snrpc	snrpc	20630	NM_011432	similar to U1 small nuclear ribonucleoprotein C (U1 snRNP protein C) (U1C protein) (U1-C); predicted gene 2991; predicted gene 8849; predicted gene 8974; predicted gene 4674; U1 small nuclear ribonucleoprotein C	P118-A6	6.32528	7.94306		7.13417	0.80889
10	dhx38	dhx38	64340	NM_178380	DEAH (Asp-Glu-Ala-His) box polypeptide 38	P65-A3	7.04931	7.09653		7.07292	0.0236107
11	slc35f1	slc35f1	215085	NM_178675	solute carrier family 35, member F1	P116-C11	6.89875	7.07297		6.98586	0.0871083
12	tcf7l1	tcf7l1	21415	NM_009332	transcription factor 3	d60-H4	7.77314	6.08578		6.92946	0.843677
13	1700072e05rik	1700072e05rik	73495	NM_028554	RIKEN cDNA 1700072E05 gene; hypothetical protein LOC100046978	P8-A3	10.5398	3.18567		6.86271	3.67704
14	cxcl3	cxcl3, gm1960	330122	NM_203320	chemokine (C-X-C motif) ligand 3	P73-B3	6.62019	7.02229		6.82124	0.20105
15	hip1	hip1	215114	NM_146001	huntingtin interacting protein 1	d29-H6	6.71209	6.31273		6.51241	0.199684
16	tmem57	tmem57, 1110007c24rik	66146	NM_025382	transmembrane protein 57	d1-A10	2.1862	10.8143		6.50027	4.31406
17	cnot2	cnot2	72068	NM_028082	CCR4-NOT transcription complex, subunit 2	d16-D11	5.37094	7.15948		6.26521	0.89427
18	cst7	cst7	13011	NM_009977	cystatin F (leukocystatin)	d18-A7	8.02996	4.30055		6.16525	1.8647
19	ube3c	ube3c	100763	NM_133907	ubiquitin protein ligase E3C	d62-G6	3.19359	9.08358		6.13859	2.945
20	pou5f1	pou5f1	18999	NM_013633	POU domain, class 5, transcription factor 1	d46-A8	8.90116	3.22957		6.06537	2.8358
21	zfp281	zfp281	226442	NM_177643	zinc finger protein 281	d64-F8	5.35883	6.72824		6.04353	0.684703
22	4932412h11rik	4932412h11rik	242838	NM_172879	RIKEN cDNA 4932412H11 gene	P24-A9	8.25118	3.71468		5.98293	2.26825
23	ddx6	ddx6	13209	NM_007841	DEAD (Asp-Glu-Ala-Asp) box polypeptide 6	d19-B5	5.64689	6.23293		5.93991	0.293017
24	olfr810	olfr810	258543	NM_146550	olfactory receptor 810	P100-C4	5.19176	6.5712		5.88148	0.68972
25	slc22a12	slc22a12	20521	NM_009203	solute carrier family 22 (organic anion/cation transporter), member 12	d57-D7	4.70408	7.04316		5.87362	1.16954
26	ets1	ets1	23871	NM_011808	E26 avian leukemia oncogene 1, 5' domain	d22-G8	7.58221	4.05173		5.81697	1.76524
27	thrap3	thrap3	545971, 230753	NM_146153	Trap150; thyroid hormone receptor associated protein 3; predicted gene 5898	d58-G11	6.9691	4.5368		5.75295	1.21615
28	tada3	tada3	101206, 668331	NM_133932	transcriptional adaptor 3 (NGG1 homolog, yeast)-like; predicted gene 9109	d57-A10	6.59237	4.68714		5.63976	0.952615
29	chaf1a	chaf1a	27221	NM_013733	chromatin assembly factor 1, subunit A (p150)	d15-C6	5.24977	5.88249		5.56613	0.316356
30	a430057m04rik	a430057m04rik	319486	NM_176925	RIKEN cDNA A430057M04 gene	P34-A7	5.44761	5.16981		5.30871	0.138897
31	vmn2r80	vmn2r80, aj543404	216144	NM_175936	vomeronasal 2, receptor 81; vomeronasal 2, receptor 82; vomeronasal 2, receptor 80	P40-A3	2.35944	8.16537		5.2624	2.90297
32	nup88	nup88	19069	NM_172394	nucleoporin 88	P90-D4	4.674	5.78343		5.22871	0.554713
33	nr0b1	nr0b1	11614	NM_007430	nuclear receptor subfamily 0, group B, member 1	d41-G6	3.41261	7.02127		5.21694	1.80433
34	4933417a18rik	4933417a18rik	66761	NM_025750	RIKEN cDNA 4933417A18 gene	P25-A6	5.05691	5.32592		5.19142	0.134506
35	cd164	cd164	53599	NM_016898	CD164 antigen	d14-A3	5.03248	5.09312		5.0628	0.0303182
36	kctd11	kctd11	216858	NM_153143	potassium channel tetramerisation domain containing 11	P79-C7	4.96675	5.13308		5.04991	0.0831629
37	gltp	gltp	56356	NM_019821	glycolipid transfer protein	P73-A3	5.1693	4.89968		5.03449	0.134812
38	zfp652	zfp652, 9530033f24rik	268469	NM_201609	zinc finger protein 652	P32-A7	4.00218	6.06287		5.03252	1.03035
39	1700021k19rik	1700021k19rik	224118	NM_172615	RIKEN cDNA 1700021K19 gene	P7-A3	6.2326	3.76575		4.99917	1.23342
40	strap	strap	20901	NM_011499	serine/threonine kinase receptor associated protein	P120-B3	4.04525	5.94838		4.99681	0.951563
41	raf1	raf1	110157	NM_029780	v-raf-leukemia viral oncogene 1	k8-D7	5.28535	4.50075		4.89305	0.392299
42	foxp1	foxp1	108655	NM_053202	forkhead box P1	d26-A10	4.27447	5.36626		4.82037	0.545891
43	ilkap	ilkap, 0710007a14rik	67444	NM_023343	integrin-linked kinase-associated serine/threonine phosphatase 2C	P2-A7	4.01054	5.48124		4.74589	0.735348
44	ctcf	ctcf	13018	NM_007794	CCCTC-binding factor	d18-A12	5.18535	4.22203		4.70369	0.481659
45	srf	srf	20807	NM_020493	serum response factor	d56-B9	5.04729	4.3544		4.70085	0.346442
46	th1l	th1l	57314	NM_020580	TH1-like homolog (Drosophila)	P122-H10	4.48792	4.7746		4.63126	0.143341
47	grm3	grm3	108069	NM_181850	glutamate receptor, metabotropic 3	g4-A7	4.2102	5.01123		4.61071	0.400515
48	hist1h1t	hist1h1t	107970	NM_010377	histone cluster 1, H1t	P76-A7	4.1206	5.09723		4.60892	0.488316
49	sfpq	sfpq	71514	NM_023603	splicing factor proline/glutamine rich (polypyrimidine tract binding protein associated); similar to PTB-associated splicing factor	d54-A9	4.7768	4.40028		4.58854	0.188263
50	psmd7	psmd7	17463	NM_010817	proteasome (prosome, macropain) 26S subunit, non-ATPase, 7	d47-F9	4.88038	4.2826		4.58149	0.298891
51	slc39a1	slc39a1, loc635418	30791	NM_013901	solute carrier family 39 (zinc transporter), member 1; similar to Zinc transporter ZIP1 (Zinc-iron regulated transporter-like) (Solute carrier family 39 member 1)	P116-E7	3.43253	5.68617		4.55935	1.12682
52	oit1	oit1	18300	NM_146050	oncoprotein induced transcript 1	P91-A4	5.44243	3.61449		4.52846	0.91397
53	dr1	dr1	13486	NM_026106	down-regulator of transcription 1	d20-B11	4.86484	4.15648		4.51066	0.354179
54	gata3	gata3	14462	NM_008091	GATA binding protein 3	d27-B10	5.59969	3.34749		4.47359	1.1261
55	pole	pole	18973	NM_011132	polymerase (DNA directed), epsilon	d48-F6	4.92221	4.01317		4.46769	0.454518
56	zfp352	zfp352	236537	NM_153102	zinc finger protein 352	P131-A7	5.37325	3.56141		4.46733	0.905922
57	dio1	dio1	13370	NM_007860	deiodinase, iodothyronine, type I; similar to Dio1 protein	P65-A10	4.99802	3.92632		4.46217	0.535852
58	olfr53	olfr53, mor253-5	258962	NM_146960	olfactory receptor 53	P85-C8	4.53742	4.32862		4.43302	0.104397
59	spink12	spink12, 9230117e20rik	78242	NM_030061	serine peptidase inhibitor, Kazal type 11	P31-A6	6.2237	2.6027		4.4132	1.8105
60	pcna	pcna, loc100046823	18538	NM_011045	proliferating cell nuclear antigen; similar to proliferating cell nuclear antigen (DNA polymerase delta auxiliary protein)	d44-A4	4.17125	4.61092		4.39108	0.219833
61	olfr642	olfr642	258326	NM_146329	olfactory receptor 642	P98-G10	4.03427	4.71099		4.37263	0.338357
62	s100g	s100g, calb3	12309	NM_009789	S100 calcium binding protein G	P54-A4	4.52697	4.17086		4.34891	0.178054
63	0610009d07rik	0610009d07rik	66055	NM_025323	RIKEN cDNA 0610009D07 gene	P1-B10	4.34165	4.22607		4.28386	0.0577895
64	il1f5	il1f5	54450	NM_019451	interleukin 1 family, member 5 (delta)	d33-B4	4.60917	3.95821		4.28369	0.325481
65	olfr1047	olfr1047	259014	NM_147012	olfactory receptor 1047	P91-D8	4.6217	3.8644		4.24305	0.37865
66	dbr1	dbr1	83703	NM_031403	debranching enzyme homolog 1 (S. cerevisiae)	d21-G12	4.01528	4.44078		4.22803	0.212751
67	psmd14	psmd14	59029	NM_021526	proteasome (prosome, macropain) 26S subunit, non-ATPase, 14	d47-F5	4.51348	3.91462		4.21405	0.29943
68	alox5	alox5	232336	NM_009662	arachidonate 5-lipoxygenase	d23-C6	3.80795	4.60642		4.20719	0.399234
69	ciz1	ciz1	68379	NM_028412	CDKN1A interacting zinc finger protein 1	d15-G9	3.05502	5.34816		4.20159	1.14657
70	psma1	psma1	26440	NM_011965	proteasome (prosome, macropain) subunit, alpha type 1	d47-E9	5.40161	2.99498		4.1983	1.20331
71	rap1gap	rap1gap, 9530043g02rik	109338	NM_001081155	Rap1 GTPase-activating protein	P32-A9	4.05484	4.33479		4.19482	0.139977
72	au018778	au018778	234564	NM_144930	expressed sequence AU018778	P43-B3	5.18875	3.17275		4.18075	1.008
73	tm4sf4	tm4sf4	229302	NM_145539	transmembrane 4 superfamily member 4	d59-C8	4.00465	4.3523		4.17848	0.173825
74	cyb561	cyb561	13056	NM_007805	cytochrome b-561	P59-A4	3.51672	4.83277		4.17475	0.658027
75	comt1	comt1	12846	NM_007744	catechol-O-methyltransferase 1	d17-A7	4.64217	3.70505		4.17361	0.468563
76	ttc28	ttc28, ai428795	209683	NM_024477	tetratricopeptide repeat domain 28	P39-A3	3.12154	5.21299		4.16726	1.04573
77	grpel2	grpel2	17714	NM_021296	GrpE-like 2, mitochondrial	P74-C6	4.84594	3.46982		4.15788	0.688062
78	olfr178	olfr178	258999	NM_146997	olfactory receptor 178	P95-E8	4.24712	4.03982		4.14347	0.103651
79	2310036o22rik	2310036o22rik, 1110002h14rik	68544	NM_026760	RIKEN cDNA 2310036O22 gene	P2-C6	2.89055	5.37606		4.13331	1.24276
80	olfr821	olfr821	258772	NM_146776	olfactory receptor 821	P100-D3	4.16933	4.07274		4.12103	0.0482968
81	itfg3	itfg3, ai429612	106581	NM_207217	integrin alpha FG-GAP repeat containing 3	P39-A6	5.20536	3.03544		4.1204	1.08496
82	mbd3	mbd3	17192	NM_013595	methyl-CpG binding domain protein 3	d39-E8	4.04658	4.15353		4.10006	0.053471
83	xpo1	xpo1	103573	NM_134014	exportin 1, CRM1 homolog (yeast)	d64-C6	3.8963	4.26624		4.08127	0.184969
84	mxd3	mxd3	17121	NM_016662	Max dimerization protein 3	P87-D4	4.41664	3.74441		4.08053	0.336112
85	trim45	trim45	229644	NM_194343	tripartite motif-containing 45	P125-A7	4.46426	3.55844		4.01135	0.45291
86	psmb5	psmb5, gm3375	19173	NM_011186	predicted gene 3375; proteasome (prosome, macropain) subunit, beta type 5	P107-F10	3.89188	4.12419		4.00803	0.116156
87	il17b	il17b	56069	NM_019508	interleukin 17B	d33-A4	4.78412	3.2154		3.99976	0.784361
88	olfr657	olfr657	258309	NM_146312	olfactory receptor 657	P99-A3	4.47963	3.51205		3.99584	0.483791
89	tssk6	tssk6, sstk	83984	NM_032004	testis-specific serine kinase 6	k9-A7	4.81754	3.13231		3.97493	0.842615
90	fam163b	fam163b, c630035n08rik	109349	NM_175427	family with sequence similarity 163, member B	P53-A12	3.20031	4.72313		3.96172	0.761409
91	cd52	cd52	23833	NM_013706	CD52 antigen	P54-H6	2.52942	5.39121		3.96031	1.4309
92	nsun7	nsun7, 4921525l17rik	70918	NM_027602	similar to NOL1/NOP2/Sun domain family, member 7; NOL1/NOP2/Sun domain family, member 7	P21-A11	5.25898	2.64355		3.95126	1.30771
93	golph3l	golph3l, 2010204i15rik	229593	NM_146133	golgi phosphoprotein 3-like	P12-B9	4.73646	3.1446		3.94053	0.795927
94	c230052i12rik	c230052i12rik	101831	NM_178643	RIKEN cDNA C230052I12 gene	P52-A9	4.04619	3.81309		3.92964	0.116548
95	lrrc61	lrrc61, bc027309	243371	NM_177736	leucine rich repeat containing 61	P48-B8	3.33522	4.5228		3.92901	0.593787
96	psmb6	psmb6	19175	NM_008946	proteasome (prosome, macropain) subunit, beta type 6	d47-F3	4.45472	3.34607		3.90039	0.554325
97	amfr	amfr	23802	NM_011787	autocrine motility factor receptor	d7-A10	4.74868	3.04513		3.89691	0.851778
98	arap3	arap3, e030006k04rik	106952	NM_139206	ArfGAP with RhoGAP domain, ankyrin repeat and PH domain 3	P66-F4	3.54392	4.24902		3.89647	0.352548
99	kcnk10	kcnk10, 1700024d23rik	72258	NM_029911	RIKEN cDNA 1700024D23gene	P7-B4	4.10038	3.68857		3.89447	0.205903
100	zbtb17	zbtb17	22642	NM_009541	zinc finger and BTB domain containing 17	d64-E8	3.65085	4.13623		3.89354	0.242688
101	1700020l24rik	1700020l24rik	66330	NM_025492	RIKEN cDNA 1700020L24 gene	P6-A9	4.18628	3.55937		3.87283	0.313454
102	galnt9	galnt9	231605	NM_198306	UDP-N-acetyl-alpha-D-galactosamine:polypeptide N-acetylgalactosaminyltransferase 9	P72-B3	3.15341	4.58388		3.86864	0.715237
103	cdca7	cdca7	66953	NM_025866	cell division cycle associated 7	P55-A4	4.20808	3.52679		3.86744	0.340643
104	rab1b	rab1b, 1110011f09rik	76308	NM_029576	RAB1B, member RAS oncogene family	P2-F9	2.86199	4.86063		3.86131	0.999317
105	rps23	rps23, loc381438	381438	NM_198657	predicted gene 8624; predicted gene 9701; predicted gene 8467; predicted gene 15450; ribosomal protein S23; similar to yeast ribosomal protein S28 homologue; predicted gene 5148; similar to ribosomal protein S23; predicted gene 10054	P81-H6	4.28221	3.42978		3.856	0.426213
106	bzrap1	bzrap1	207777	NM_172449	benzodiazapine receptor associated protein 1	d11-G10	4.38217	3.29558		3.83888	0.543296
107	acer1	acer1, asah3	171168	NM_175731	alkaline ceramidase 1	P41-H12	4.84258	2.81506		3.82882	1.01376
108	pgrmc1	pgrmc1	53328	NM_016783	progesterone receptor membrane component 1	d45-A7	2.90728	4.72852		3.8179	0.91062
109	1300018i17rik	1300018i17rik, 2410004n05rik	72325	NM_028200	RIKEN cDNA 1300018I17 gene	d2-A10	3.27704	4.34518		3.81111	0.534072
110	cyct	cyct	13067	NM_009989	cytochrome c, testis	P59-A6	3.19141	4.42813		3.80977	0.618363
111	olfr1355	olfr1355	404334	NM_207571	olfactory receptor 1355	P94-A7	3.99261	3.61354		3.80308	0.189534
112	agpat6	agpat6, au041707	102247	NM_018743	1-acylglycerol-3-phosphate O-acyltransferase 6 (lysophosphatidic acid acyltransferase, zeta)	P43-C7	3.73961	3.83162		3.78561	0.0460081
113	tmem14a	tmem14a, 5730496e24rik	75712	NM_029398	transmembrane protein 14A	P27-A7	5.14554	2.41917		3.78236	1.36319
114	hoxb5	hoxb5	15413	NM_008268	homeo box B5	d31-B9	3.69967	3.8563		3.77798	0.078315
115	lefty2	lefty2, ebaf	320202	NM_177099	left-right determination factor 2	d21-A11	2.81052	4.72063		3.76558	0.955054
116	tmed5	tmed5, 4432412d15rik	73130	NM_028876	transmembrane emp24 protein transport domain containing 5; similar to Transmembrane emp24 protein transport domain containing 5	P19-B12	4.68554	2.83899		3.76226	0.923277
117	serf2	serf2	378702	NM_011354	small EDRK-rich factor 2	P113-E10	4.08786	3.42382		3.75584	0.332018
118	chchd10	chchd10, 1620401e04rik	103172	NM_175329	coiled-coil-helix-coiled-coil-helix domain containing 10	P5-A7	4.54535	2.93885		3.7421	0.803251
119	fgf15	fgf15	14170	NM_008003	fibroblast growth factor 15	d25-A10	4.47057	2.98609		3.72833	0.742243
120	sfrs7	sfrs7	225027	NM_146083	splicing factor, arginine/serine-rich 7	d54-B6	3.82804	3.61231		3.72018	0.107868
121	mblac1	mblac1, bc038925	330216	NM_177878	metallo-beta-lactamase domain containing 1	P49-A9	2.58992	4.84498		3.71745	1.12753
122	atpif1	atpif1, atpi	11983	NM_007512	ATPase inhibitory factor 1	P43-A7	4.00087	3.40256		3.70172	0.299159
123	dnase1l1	dnase1l1, 2310005k03rik	69537	NM_027109	deoxyribonuclease 1-like 1	P10-C4	3.26964	4.11268		3.69116	0.421516
124	ctbp1	ctbp1	13016, 100045360	NM_013502	similar to CtBP1 protein; C-terminal binding protein 1	d18-A10	3.05343	4.32677		3.6901	0.636673
125	vps37d	vps37d,wbscr24	194309	NM_177574	vacuolar protein sorting 37D (yeast)	P129-A7	5.07755	2.2896		3.68357	1.39398
126	ilvbl	ilvbl	216136	NM_173751	ilvB (bacterial acetolactate synthase)-like	P78-A4	4.16539	3.19545		3.68042	0.484971
127	krt84	krt84, krt2-16	16680	NM_008474	keratin 84	P80-C3	3.2593	4.10019		3.67974	0.420449
128	fam188a	fam188a, 2310047o13rik	66960	NM_024185	RIKEN cDNA 2310047O13 gene	P11-C11	4.63395	2.70457		3.66926	0.964693
129	p2ry6	p2ry6	233571	NM_183168	pyrimidinergic receptor P2Y, G-protein coupled, 6	g5-H3	5.19387	2.14413		3.669	1.52487
130	olfr49	olfr49	18348	NM_010991	olfactory receptor 49	P97-E8	3.94721	3.38857		3.66789	0.279318
131	b430217b02rik	b430217b02rik	319544	NM_176938		P45-A6	5.18804	2.14565		3.66685	1.52119
132	usf2	usf2	100047980, 22282	NM_011680	similar to USF2; upstream transcription factor 2	d63-B12	4.0378	3.28899		3.66339	0.374404
133	psmd6	psmd6, 2400006a19rik	66413	NM_025550	proteasome (prosome, macropain) 26S subunit, non-ATPase, 6	P11-G10	2.97316	4.34588		3.65952	0.686363
134	tmem60	tmem60, bc027828	212090	NM_177601	transmembrane protein 60	P48-C3	4.66773	2.63728		3.65251	1.01523
135	fgf2	fgf2	14173	NM_008006	fibroblast growth factor 2	d25-B4	4.09026	3.20288		3.64657	0.443688
136	loc56304	loc56304	56304		recombinant antineuraminidase single chain Ig VH and VL domains	P82-A3	3.84446	3.43213		3.63829	0.206166
137	psmb3	psmb3	26446	NM_011971	proteasome (prosome, macropain) subunit, beta type 3	P107-F9	3.45314	3.81373		3.63343	0.180292
138	olfr1289	olfr1289	258399	NM_146404	olfactory receptor 1289	P93-E3	3.27343	3.97803		3.62573	0.3523
139	cnot8	cnot8	69125	NM_026949	CCR4-NOT transcription complex, subunit 8	d16-E5	3.36477	3.88314		3.62395	0.259184
140	suz12	suz12, d11ertd530e	52615	NM_199196	suppressor of zeste 12 homolog (Drosophila)	d21-C5	4.01528	3.21753		3.6164	0.398877
141	rsl24d1	rsl24d1, bc003885	225215	NM_198609	predicted gene 6457; cDNA sequence BC003885	P46-A7	4.03582	3.19598		3.6159	0.41992
142	kcnb2	kcnb2, 9630047l19rik	98741	NM_001098528	potassium voltage gated channel, Shab-related subfamily, member 2	d4-A10	3.81939	3.40953		3.61446	0.204928
143	pak6	pak6	214230	NM_001033254	p21 protein (Cdc42/Rac)-activated kinase 6	k6-G7	4.06202	3.15521		3.60862	0.453405
144	napepld	napepld, ai448472	242864	NM_178728	N-acyl phosphatidylethanolamine phospholipase D	P39-A9	3.57728	3.60586		3.59157	0.0142931
145	mrps10	mrps10	64657	NM_183086	mitochondrial ribosomal protein S10	P86-C10	3.8212	3.35962		3.59041	0.230788
146	slmo2	slmo2, 2310042g06rik	66390	NM_025531	slowmo homolog 2 (Drosophila)	P11-A11	2.56384	4.60965		3.58674	1.0229
147	stk16	stk16	20872	NM_011494	serine/threonine kinase 16	k9-A10	4.54697	2.61917		3.58307	0.963901
148	tsta3	tsta3	22122	NM_031201	tissue specific transplantation antigen P35B	P125-D3	3.43544	3.72963		3.58254	0.147096
149	nap1l3	nap1l3	54561	NM_138742	nucleosome assembly protein 1-like 3	P88-A5	3.95584	3.1895		3.57267	0.38317
150	olfr630	olfr630	259102	NM_147098	olfactory receptor 630	P98-F10	2.9202	4.21166		3.56593	0.645731
151	acadsb	acadsb	66885	NM_025826	acyl-Coenzyme A dehydrogenase, short/branched chain	d5-A5	3.7997	3.30018		3.54994	0.249762
152	fhl4	fhl4	14202	NM_010214	four and a half LIM domains 4	P70-F8	2.9742	4.09449		3.53435	0.560147
153	utf1	utf1	22286	NM_009482	undifferentiated embryonic cell transcription factor 1	d63-E10	3.16905	3.89581		3.53243	0.363379
154	aldh1l1	aldh1l1, fthfd	107747	NM_027406	similar to Aldehyde dehydrogenase 1 family, member L1; aldehyde dehydrogenase 1 family, member L1	P71-D4	3.76438	3.29672		3.53055	0.23383
155	5330438i03rik	5330438i03rik	381325	NM_199365	RIKEN cDNA 5330438I03 gene	P26-A11	4.81068	2.24113		3.5259	1.28478
156	alg9	alg9, dibd1	102580	NM_133981	asparagine-linked glycosylation 9 homolog (yeast, alpha 1,2 mannosyltransferase)	P65-A7	3.80918	3.2389		3.52404	0.285139
157	1700001c02rik	1700001c02rik	75434	NM_029285	RIKEN cDNA 1700001C02 gene	P5-A9	3.97605	3.07139		3.52372	0.452334
158	olfr890	olfr890	258474	NM_146481	olfactory receptor 890	P100-G9	3.60966	3.43398		3.52182	0.0878377
159	pabpc1	pabpc1	18458	NM_008774	poly(A) binding protein, cytoplasmic 1	P102-F4	2.52117	4.51332		3.51724	0.996077
160	tssk1	tssk1, stk22a	22114	NM_009435	testis-specific serine kinase 1	k9-B4	3.77656	3.23824		3.5074	0.269157
161	asb12	asb12	70392	NM_080858	ankyrin repeat and SOCS box-containing 12	P42-A6	3.29684	3.70949		3.50316	0.206326
162	mrps18a	mrps18a	68565	NM_026768	mitochondrial ribosomal protein S18A	P86-D6	4.02437	2.9783		3.50133	0.523034
163	romo1	romo1, 2010100o12rik	67067	NM_025946	reactive oxygen species modulator 1	P12-A8	3.21371	3.75437		3.48404	0.270331
164	2310042d19rik	2310042d19rik	74183	NM_172417	RIKEN cDNA 2310042D19 gene	P11-A9	2.86843	4.09157		3.48	0.611568
165	cdc25b	cdc25b	12531	NM_023117	cell division cycle 25 homolog B (S. pombe)	d14-E10	2.1392	4.80831		3.47376	1.33455
166	tbcb	tbcb, ckap1	66411	NM_025548	tubulin folding cofactor B	P56-A5	4.86505	2.06381		3.46443	1.40062
167	d11wsu99e	d11wsu99e, gm12168	28081	NM_138598	DNA segment, Chr 11, Wayne State University 99, expressed; predicted gene 12168	P60-D3	3.28353	3.63514		3.45934	0.175805
168	pih1d2	pih1d2, 2700059l22rik	72614	NM_028300	PIH1 domain containing 2; similar to PIH1 domain containing 2	P16-A3	4.19396	2.7235		3.45873	0.735231
169	olfr611	olfr611	258722	NM_146727	olfactory receptor 611	P98-E7	2.53975	4.34966		3.44471	0.904953
170	ppm1m	ppm1m, 2810423o19rik	67905	NM_198931	protein phosphatase 1M	P17-B12	3.744	3.1188		3.4314	0.312601
171	1100001g20rik	1100001g20rik	66107	NM_183249	RIKEN cDNA 1100001G20 gene	P2-A12	3.17363	3.67484		3.42424	0.250602
172	npy1r	npy1r	18166	NM_010934	neuropeptide Y receptor Y1	g5-B4	4.53156	2.28973		3.41064	1.12091
173	4833414e09rik	4833414e09rik	71633	NM_027845		P20-C6	2.34203	4.46735		3.40469	1.06266
174	cst3	cst3	13010	NM_009976	cystatin C	d18-A6	4.6606	2.11983		3.39021	1.27038
175	grb2	grb2, gm12791	14784	NM_008163	growth factor receptor bound protein 2; predicted gene 12791	d28-A12	3.64511	3.12322		3.38416	0.260949
176	fgf3	fgf3	14174	NM_008007	fibroblast growth factor 3	d25-B8	3.90977	2.84559		3.37768	0.532089
177	mcm7	mcm7	17220	NM_008568	minichromosome maintenance deficient 7 (S. cerevisiae)	d39-G7	3.38185	3.373		3.37742	0.00442427
178	vmn1r28	vmn1r28, v1rc25	171198	NM_134180	vomeronasal 1 receptor, C25	P127-B3	3.86941	2.87843		3.37392	0.49549
179	trp53	trp53	22059	NM_011640	transformation related protein 53	d61-E4	3.13767	3.58803		3.36285	0.225182
180	glra2	glra2	237213	NM_183427	glycine receptor, alpha 2 subunit	d30-D5	3.52457	3.19886		3.36171	0.162855
181	nploc4	nploc4, ak129375	217365	NM_199469	nuclear protein localization 4 homolog (S. cerevisiae)	P40-A6	3.11972	3.57728		3.3485	0.22878
182	sbno2	sbno2, bc019206	216161	NM_183426	strawberry notch homolog 2 (Drosophila)	P46-H7	4.17792	2.51577		3.34685	0.831079
183	faf2	faf2, 2210404d11rik	76577	NM_178397	Fas associated factor family member 2	P12-E12	3.04445	3.64065		3.34255	0.298103
184	ptgfr	ptgfr	19220	NM_008966	prostaglandin F receptor	g6-A7	3.00763	3.65476		3.3312	0.323569
185	cd48	cd48	12506	NM_007649	CD48 antigen	d14-C3	2.24573	4.39749		3.32161	1.07588
186	cdca3	cdca3	14793	NM_013538	cell division cycle associated 3	P55-A3	3.86729	2.7503		3.3088	0.558494
187	pabpc4	pabpc4	230721	NM_130881	similar to Poly A binding protein, cytoplasmic 4; poly(A) binding protein, cytoplasmic 4; predicted gene 12623; predicted gene 5088; hypothetical protein LOC100044219	P102-F6	3.33432	3.27765		3.30598	0.0283334
188	tssk3	tssk3, stk22d	117545	NM_080442	testis-specific serine kinase 3	k9-B6	3.20131	3.39929		3.3003	0.0989857
189	prkar1a	prkar1a	19084	NM_021880	protein kinase, cAMP dependent regulatory, type I, alpha	k7-H4	2.5875	4.01037		3.29893	0.711433
190	olfr361	olfr361	258365	NM_146368	olfactory receptor 361	P96-F3	2.84262	3.75362		3.29812	0.455497
191	smarca5	smarca5	93762, 627585	NM_053124	predicted gene 13034; SWI/SNF related, matrix associated, actin dependent regulator of chromatin, subfamily a, member 5	d55-B6	4.0152	2.54749		3.28134	0.733858
192	a030003k21rik	a030003k21rik	77913	XM_001481231	RIKEN cDNA A030003K21 gene	P33-A3	3.98525	2.57439		3.27982	0.70543
193	ky	ky	16716	NM_024291	kyphoscoliosis peptidase	P80-E7	3.76385	2.78958		3.27672	0.487134
194	olfr95	olfr95	258506	NM_146513	olfactory receptor 95	P101-C9	3.0252	3.51898		3.27209	0.246893
195	tsc1	tsc1	64930	NM_022887	tuberous sclerosis 1	d61-G8	2.63755	3.88856		3.26305	0.625502
196	hmox1	hmox1	15368	NM_010442	heme oxygenase (decycling) 1	d30-B10	3.9677	2.54513		3.25642	0.711283
197	ufsp2	ufsp2, 1810047c23rik	192169	NM_138668	UFM1-specific peptidase 2	P9-D7	3.98063	2.51394		3.24728	0.733345
198	tbc1d10b	tbc1d10b, 1110003p22rik	68449	NM_144522	TBC1 domain family, member 10b	P2-C10	2.56087	3.93134		3.2461	0.685233
199	adcy4	adcy4	104110	NM_080435	adenylate cyclase 4	P38-A7	4.26232	2.21429		3.23831	1.02402
200	bin3	bin3	57784	NM_021328	bridging integrator 3	P50-D5	3.5423	2.92437		3.23334	0.308967
201	pola1	pola1	18968	NM_008892	polymerase (DNA directed), alpha 1	d48-F3	4.29424	2.16161		3.22793	1.06632
202	cdk17	cdk17	237459	NM_146239	PCTAIRE-motif protein kinase 2	k7-A10	4.23368	2.21931		3.2265	1.00719
203	asb13	asb13	142688	NM_080857	ankyrin repeat and SOCS box-containing 13	P42-A7	3.59649	2.85394		3.22521	0.371276
204	csde1	csde1, d3jfr1, gm5064	229663	NM_144901	predicted gene 5064; cold shock domain containing E1, RNA binding	d21-D10	2.77475	3.65799		3.21637	0.441624
205	thoc3	thoc3	73666	NM_028597	THO complex 3	P123-A7	2.92127	3.50658		3.21393	0.29266
206	rnf125	rnf125	67664	NM_026301	ring finger protein 125	P110-C6	4.27907	2.14399		3.21153	1.06754
207	wnk3	wnk3, prkwnk3	279561	XM_001481298	WNK lysine deficient protein kinase 3	k8-B6	2.94452	3.46392		3.20422	0.2597
208	fcgr2b	fcgr2b	14130	NM_010187	Fc receptor, IgG, low affinity IIb	d24-A9	3.38831	3.01736		3.20283	0.185474
209	sacs	sacs, e130115j16rik	50720, 239128	NM_172809	sacsin	P67-A9	3.77522	2.62643		3.20083	0.574396
210	hmg20a	hmg20a	66867	NM_025812	high mobility group 20A	d30-A7	3.65203	2.74266		3.19734	0.454687
211	gpr110	gpr110	77596	NM_133776	G protein-coupled receptor 110	g3-B4	3.98588	2.40299		3.19444	0.791445
212	zfp740	zfp740, 1110034o07rik	68744	NM_153194	zinc finger protein 740	P3-F3	3.67914	2.70562		3.19238	0.486764
213	rtkn	rtkn	20166	NM_009106	rhotekin	P111-H4	3.92013	2.46442		3.19227	0.727857
214	fgfbp1	fgfbp1	14181	NM_008009	fibroblast growth factor binding protein 1	d25-C4	3.53345	2.84559		3.18952	0.343932
215	5830403l16rik	5830403l16rik, aj554213	240817	NM_178243	RIKEN cDNA 5830403L16 gene	P40-A4	3.35521	3.01199		3.1836	0.17161
216	cblc	cblc	80794	NM_023224	Casitas B-lineage lymphoma c	d13-B12	2.32419	4.02478		3.17448	0.850294
217	kdm4a	kdm4a	230674	NM_172382	lysine (K)-specific demethylase 4A	P78-F4	3.37328	2.97323		3.17326	0.200024
218	olfr641	olfr641	259075	NM_147072	olfactory receptor 641	P98-G9	2.3829	3.94216		3.16253	0.779629
219	sectm1a	sectm1a, bc010462	209588	NM_145373	secreted and transmembrane 1A	P46-D3	2.95747	3.35897		3.15822	0.200752
220	rccd1	rccd1, e430018m08rik	269955	NM_173445	similar to MYC binding protein 2; RCC1 domain containing 1	d21-A7	2.25863	4.03921		3.14892	0.890289
221	igbp1b	igbp1b	50540	NM_015777	immunoglobulin (CD79A) binding protein 1b	P77-F4	2.75833	3.53184		3.14508	0.38676
222	march6,	march6, f830029l24rik	223455	NM_172606	membrane-associated ring finger (C3HC4) 6	P70-A6	2.13612	4.14057		3.13835	1.00222
223	nup107	nup107	103468	NM_134010	nucleoporin 107	P90-C5	3.56848	2.70438		3.13643	0.432048
224	psmc6	psmc6	67089	NM_025959	proteasome (prosome, macropain) 26S subunit, ATPase, 6	P107-G9	2.89354	3.37751		3.13552	0.241983
225	thsd1	thsd1	56229	NM_019576	thrombospondin, type I, domain 1	P123-A12	4.06853	2.19014		3.12933	0.939198
226	mgat2	mgat2	217664	NM_146035	mannoside acetylglucosaminyltransferase 2	P84-C3	2.89529	3.35957		3.12743	0.232141
227	1700028p14rik	1700028p14rik	67483	NM_026188	hypothetical protein LOC100044197; RIKEN cDNA 1700028P14 gene	P7-D3	2.75227	3.49965		3.12596	0.373691
228	nepn	nepn, 5730521e12rik	66650	NM_025684	nephrocan	P27-B3	3.1842	3.06346		3.12383	0.060371
229	psmd2	psmd2, gm5422	21762	NM_134101	predicted gene 5422; proteasome (prosome, macropain) 26S subunit, non-ATPase, 2	d47-F6	2.9352	3.31		3.1226	0.187401
230	pdlim3	pdlim3	53318	NM_016798	PDZ and LIM domain 3	P104-B9	2.30491	3.93554		3.12022	0.815315
231	ppm1f	ppm1f	68606	NM_176833	protein phosphatase 1F (PP2C domain containing)	d46-C10	2.97086	3.26815		3.11951	0.148643
232	rbbp4	rbbp4	19646	NM_009030	retinoblastoma binding protein 4	d50-A3	2.68611	3.55227		3.11919	0.433083
233	galns	galns	50917	NM_016722	galactosamine (N-acetyl)-6-sulfate sulfatase	d27-A4	3.42036	2.80146		3.11091	0.309448
234	vmn1r208	vmn1r208, v1rh9	171252	NM_134218	vomeronasal 1 receptor, H9	P128-A10	4.01431	2.19458		3.10444	0.909862
235	mettl14	mettl14, g430022h21rik	210529	NM_201638	methyltransferase like 14	P71-F7	3.46121	2.71767		3.08944	0.371771
236	clec4n	clec4n, clecsf10	56620	NM_020001	C-type lectin domain family 4, member n	P56-D3	2.61347	3.56071		3.08709	0.473621
237	nkd2	nkd2	72293	NM_028186	naked cuticle 2 homolog (Drosophila)	P89-B6	3.7093	2.45939		3.08434	0.624951
238	mogat2	mogat2	233549	NM_177448	monoacylglycerol O-acyltransferase 2	d37-B6	3.23772	2.92817		3.08295	0.154775
239	phb	phb, 1700071k01rik, gm4773	18673	NM_008831	prohibitin; predicted gene 4773; RIKEN cDNA 1700071K01 gene	d45-A9	3.79856	2.36165		3.0801	0.718453
240	psmb4	psmb4	19172	NM_008945	proteasome (prosome, macropain) subunit, beta type 4	d47-E12	3.61247	2.53688		3.07468	0.537795
241	clec1b	clec1b	56760	NM_019985	C-type lectin domain family 1, member b	d16-A10	2.52785	3.6078		3.06783	0.539976
242	memo1	memo1	76890	NM_133771	mediator of cell motility 1; similar to Memo1 protein	P1-E9	2.89628	3.23637		3.06632	0.170047
243	mapksp1	mapksp1	56692	NM_019920	predicted gene 5900; similar to Mitogen-activated protein kinase kinase 1 interacting protein 1 (MEK binding partner 1) (Mp1); MAPK scaffold protein 1	k5-E7	3.7489	2.37684		3.06287	0.686029
244	ccdc134	ccdc134, 2310042l06rik	76457	NM_172428	coiled-coil domain containing 134	P11-A12	3.87433	2.21782		3.04608	0.828255
245	3110002h16rik	3110002h16rik, 2400010d15rik	76482	NM_029623	RIKEN cDNA 3110002H16 gene	d2-A7	2.48454	3.59703		3.04079	0.556244
246	crmp1	crmp1	12933	NM_007765	collapsin response mediator protein 1	P58-C3	2.77358	3.29044		3.03201	0.258431
247	nfkb1	nfkb1	18033	NM_008689	nuclear factor of kappa light polypeptide gene enhancer in B-cells 1, p105	d41-A9	2.74724	3.31637		3.03181	0.284568
248	creb3l4	creb3l4	78284	NM_030080	cAMP responsive element binding protein 3-like 4	P58-A9	3.91653	2.12106		3.01879	0.897737
249	alx4	alx4	11695	NM_007442	aristaless-like homeobox 4	d7-A7	3.26718	2.76897		3.01807	0.249102
250	ep400	ep400	75560	NM_029337	E1A binding protein p400	P69-B3	2.45726	3.5743		3.01578	0.558524
251	cdkn2a	cdkn2a	12578	NM_009877	cyclin-dependent kinase inhibitor 2A	P55-B3	3.44828	2.57784		3.01306	0.435222
252	tgds	tgds, 2610025m23rik	76355	NM_029578	TDP-glucose 4,6-dehydratase	P14-D11	2.14795	3.86683		3.00739	0.85944
253	galntl5	galntl5	67909	NM_026449	UDP-N-acetyl-alpha-D-galactosamine:polypeptide N-acetylgalactosaminyltransferase-like 5	P72-A6	2.56558	3.44173		3.00366	0.438075
254	st3gal3	st3gal3	20441	NM_009176	ST3 beta-galactoside alpha-2,3-sialyltransferase 3	P114-E6	3.09156	2.90558		2.99857	0.0929917
255	ssna1	ssna1, 1110003h09rik	68475	NM_023464	Sjogren's syndrome nuclear autoantigen 1	P2-C9	2.39862	3.59555		2.99708	0.598466
256	fam198a	fam198a, c730027p07rik	245050	NM_177743	RIKEN cDNA C730027P07 gene	P53-C3	2.62902	3.35343		2.99123	0.362203
257	0610040j01rik	0610040j01rik	76261	NM_029554	RIKEN cDNA 0610040J01 gene	P1-H3	2.25504	3.71937		2.9872	0.732163
258	glul	glul	14645	NM_008131	predicted gene 4949; glutamate-ammonia ligase (glutamine synthetase)	P73-A4	3.71172	2.24523		2.97848	0.733244
259	fam131a	fam131a, 2900046g09rik	78408	NM_133778	family with sequence similarity 131, member A	P17-H8	3.23621	2.71121		2.97371	0.2625
260	pigv	pigv, d430024f16rik	230801	NM_178698	phosphatidylinositol glycan anchor biosynthesis, class V	P62-A4	2.19954	3.7452		2.97237	0.772829
261	sox1	sox1	20664	NM_009233	SRY-box containing gene 1	P118-D12	3.74223	2.20093		2.97158	0.770649
262	bcor	bcor	71458	NM_029510	BCL6 interacting corepressor	P50-B10	3.14192	2.7966		2.96926	0.172658
263	olfr338	olfr338	258949	NM_146947	olfactory receptor 338	P96-D3	3.19032	2.74516		2.96774	0.22258
264	slc5a1	slc5a1	20537	NM_019810	solute carrier family 5 (sodium/glucose cotransporter), member 1	d57-G7	2.10866	3.82055		2.96461	0.855945
265	rexo4	rexo4, gm111	227656	NM_207234	REX4, RNA exonuclease 4 homolog (S. cerevisiae)	P73-A9	3.71172	2.21634		2.96403	0.747688
266	taf7	taf7	24074	NM_011901	TAF7 RNA polymerase II, TATA box binding protein (TBP)-associated factor	d57-C4	2.27308	3.64659		2.95984	0.686755
267	caml	caml	12328	NM_007596	calcium modulating ligand	P54-B3	3.20502	2.70721		2.95612	0.248909
268	zfx	zfx, loc100044547	22764	NM_011768	zinc finger protein X-linked; similar to zinc finger protein	d64-H10	3.26375	2.64206		2.95291	0.310844
269	rnf144a	rnf144a	108089	NM_080563	ring finger protein 144A	d51-A7	2.79845	3.09954		2.949	0.150543
270	olfr1317	olfr1317	258440	NM_146448	olfactory receptor 1317	P93-G4	3.10243	2.79273		2.94758	0.154845
271	copa	copa	12847	NM_009938	coatomer protein complex subunit alpha	P57-C3	3.81925	2.07557		2.94741	0.871839
272	hgs	hgs	15239	NM_008244	HGF-regulated tyrosine kinase substrate	P75-G11	2.77597	3.11783		2.9469	0.170928
273	psma5	psma5	26442	NM_011967	proteasome (prosome, macropain) subunit, alpha type 5	P107-F4	2.47953	3.41259		2.94606	0.466527
274	nuak1	nuak1, b230104p22rik	77976	NM_001004363	NUAK family, SNF1-like kinase, 1	k2-B7	2.77507	3.10859		2.94183	0.166759
275	olfr461	olfr461	258380	NM_146382	olfactory receptor 461	P97-C10	2.53419	3.3485		2.94134	0.407158
276	psmd3	psmd3	22123	NM_009439	proteasome (prosome, macropain) 26S subunit, non-ATPase, 3	P107-H3	3.05122	2.81335		2.93229	0.118938
277	1700029g01rik	1700029g01rik	66938	NM_025856	RIKEN cDNA 1700029G01 gene	P7-D5	3.38854	2.47451		2.93153	0.457016
278	pdk4	pdk4	27273	NM_013743	pyruvate dehydrogenase kinase, isoenzyme 4	k7-B6	2.95074	2.90489		2.92782	0.0229252
279	gng4	gng4	14706	NM_010317	guanine nucleotide binding protein (G protein), gamma 4	g3-A3	3.14907	2.7009		2.92498	0.224084
280	gm5108	gm5108, loc330097	330097		predicted gene 5108	P81-G8	2.98801	2.8604		2.92421	0.0638044
281	cdh24	cdh24	239096	NM_199470	cadherin-like 24	P55-A7	2.92065	2.92523		2.92294	0.00228868
282	grid2	grid2	14804	NM_008167	glutamate receptor, ionotropic, delta 2	d28-B9	2.68546	3.16014		2.9228	0.237343
283	tpx2	tpx2, 2610005b21rik	72119	NM_028109	TPX2, microtubule-associated protein homolog (Xenopus laevis)	P14-B3	2.91447	2.91164		2.91305	0.00141613
284	gfod2	gfod2, 5730466c23rik	70575	NM_027469	glucose-fructose oxidoreductase domain containing 2	P26-H8	2.59022	3.22947		2.90985	0.319627
285	pank3	pank3	211347	NM_145962	pantothenate kinase 3	k6-G10	3.3681	2.43766		2.90288	0.46522
286	9930021d14rik	9930021d14rik	319259	NM_175682	RIKEN cDNA 9930021D14 gene	P32-G3	2.45199	3.35283		2.90241	0.450421
287	lama3	lama3	16774	XM_140451	laminin, alpha 3	d36-G7	2.90265	2.90186		2.90225	0.000399234
288	med20	med20, usp49	56771	NM_020048	mediator complex subunit 20	P126-E10	3.68169	2.11745		2.89957	0.782119
289	sfrs4	sfrs4	57317	NM_020587	splicing factor, arginine/serine-rich 4 (SRp75)	P114-A9	3.00086	2.78277		2.89181	0.109043
290	nxf7	nxf7	170722	NM_130888	nuclear RNA export factor 7	P90-E5	3.45681	2.32517		2.89099	0.565818
291	hspa4	hspa4	15525	NM_008300	heat shock protein 4	d31-G9	2.93609	2.84561		2.89085	0.0452418
292	zfp810	zfp810, bc005471	235050	NM_145612	zinc finger protein 810	P46-B6	2.5281	3.25005		2.88907	0.360977
293	dpagt1	dpagt1	13478	NM_007875	dolichyl-phosphate (UDP-N-acetylglucosamine) acetylglucosaminephosphotransferase 1 (GlcNAc-1-P transferase)	P66-A4	3.09945	2.66669		2.88307	0.216382
294	fcgr3	fcgr3	14131	NM_010188	Fc receptor, IgG, low affinity III	d24-A10	3.63431	2.12108		2.87769	0.756614
295	rnf40	rnf40	233900	NM_172281	ring finger protein 40	P110-E9	2.61576	3.13701		2.87639	0.260626
296	slc15a2	slc15a2	57738	NM_021301	solute carrier family 15 (H+/peptide transporter), member 2	P115-A7	2.74523	2.99717		2.8712	0.125969
297	ugt2b35	ugt2b35, c730031g17rik	243085	NM_172881	UDP glucuronosyltransferase 2 family, polypeptide B35	P53-C4	2.37903	3.35343		2.86623	0.487199
298	olfr780	olfr780	258281	NM_146284	olfactory receptor 780	P100-A3	3.38717	2.34439		2.86578	0.521389
299	pnpla7	pnpla7, bc027342	241274	NM_146251	patatin-like phospholipase domain containing 7	P48-B9	2.05874	3.6715		2.86512	0.806383
300	olfr1362	olfr1362	258739	NM_146744	olfactory receptor 1362; olfactory receptor 1363, pseudogene 1	P94-A11	2.57217	3.1551		2.86363	0.291461
301	rpl41	rpl41	67945	NM_018860	ribosomal protein L41; predicted gene 3699	P111-C4	3.34627	2.38016		2.86322	0.483053
302	rbm34	rbm34,d8ertd233e	52202	NM_172762	RNA binding motif protein 34	P63-B3	3.34677	2.37912		2.86294	0.483824
303	c230013l11rik	c230013l11rik	319712	NM_176985	RIKEN cDNA C230013L11 gene	P52-A4	2.36122	3.35631		2.85876	0.497544
304	gas5	gas5	14455		growth arrest specific 5	P72-B9	3.34912	2.36373		2.85642	0.492696
305	gldn	gldn, colm	235379	NM_177350	gliomedin	P57-A12	2.32832	3.37611		2.85221	0.523893
306	copb1	copb1	70349	NM_033370	coatomer protein complex, subunit beta 1	P57-C4	3.32116	2.3757		2.84843	0.47273
307	epgn	epgn	71920	NM_053087	epithelial mitogen	P69-C4	2.77016	2.92137		2.84576	0.0756031
308	glud1	glud1, gm4949	14661	NM_008133	glutamate dehydrogenase 1; predicted gene 5902	d30-D10	3.20559	2.47628		2.84093	0.364653
309	nlrp9a	nlrp9a	233001	NM_001048220	similar to NALP9A; NLR family, pyrin domain containing 9A	d40-B8	2.95621	2.72433		2.84027	0.115944
310	adsl	adsl	11564	NM_009634	adenylosuccinate lyase	d6-A7	3.24784	2.42539		2.83662	0.411223
311	ebf3	ebf3	13593	NM_010096	early B-cell factor 3	P68-A7	3.51061	2.16254		2.83658	0.674033
312	cmtm4	cmtm4, cklfsf4	97487	NM_153582	CKLF-like MARVEL transmembrane domain containing 4	P56-A10	2.22093	3.4445		2.83272	0.611787
313	saps3	saps3, d19ertd703e	52036	NM_029456	SAPS domain family, member 3	P61-B12	2.77625	2.88819		2.83222	0.0559721
314	sqle	sqle	20775	NM_009270	squalene epoxidase	d56-B4	3.43395	2.21354		2.82374	0.610206
315	tnfsf18	tnfsf18	240873	NM_183391	tumor necrosis factor (ligand) superfamily, member 18	d59-G9	2.63544	3.00868		2.82206	0.186624
316	vamp7	vamp7, vamp7-ps, sybl1	20955	NM_011515	predicted gene 14338; vesicle-associated membrane protein 7	P121-A8	2.74367	2.89989		2.82178	0.0781091
317	cd151	cd151	12476	NM_009842	CD151 antigen	d13-H10	2.90963	2.7339		2.82177	0.0878687
318	rbms3	rbms3, 6720477e09rik	207181	NM_178660	RNA binding motif, single stranded interacting protein	d3-F11	2.00346	3.61523		2.80935	0.805886
319	has1	has1	15116	NM_008215	hyaluronan synthase1	P75-D10	2.20992	3.40535		2.80763	0.597717
320	plekhf1	plekhf1	72287	NM_024413	predicted gene 7084; pleckstrin homology domain containing, family F (with FYVE domain) member 1	P105-E4	3.19636	2.4134		2.80488	0.391481
321	dhrs4	dhrs4	28200	NM_030686	dehydrogenase/reductase (SDR family) member 4	P64-G10	2.88674	2.7113		2.79902	0.0877233
322	zfp654	zfp654, 1600021c16rik	72020	NM_028059	zinc finger protein 654	P4-H12	2.9973	2.57801		2.78766	0.209646
323	rexo1	rexo1, tceb3bp1	66932	NM_025852	REX1, RNA exonuclease 1 homolog (S. cerevisiae)	P122-A9	2.28603	3.28823		2.78713	0.501104
324	psmb1	psmb1	19170	NM_011185	proteasome (prosome, macropain) subunit, beta type 1	P107-F7	2.34074	3.22846		2.7846	0.44386
325	vmn1r189	vmn1r189, v1rh2	252906	NM_145844	vomeronasal 1 receptor, H2	P128-A3	2.9607	2.59517		2.77793	0.182764
326	tdp1	tdp1, 2810481f14rik	104884	NM_028354	tyrosyl-DNA phosphodiesterase 1	d2-E10	2.01005	3.54564		2.77784	0.767795
327	txnl4b	txnl4b, d530025j19rik	234723	NM_175646	thioredoxin-like 4B	P62-C8	3.49772	2.05371		2.77571	0.722006
328	rgs13	rgs13	246709	NM_153171	regulator of G-protein signaling 13	P109-G9	2.76647	2.77529		2.77088	0.00440914
329	padi6	padi6	242726	NM_153106	peptidyl arginine deiminase, type VI	P102-G3	2.58309	2.95515		2.76912	0.18603
330	mrpl49	mrpl49, loc100048603	18120	NM_026246	mitochondrial ribosomal protein L49; similar to mitochondrial ribosomal protein L49	P86-B11	2.1407	3.39554		2.76812	0.627422
331	kctd15	kctd15	233107	NM_146188	potassium channel tetramerisation domain containing 15	P79-C11	2.42605	3.10758		2.76681	0.340768
332	b3gnt9	b3gnt9, c76566	97440	NM_178879	UDP-GlcNAc:betaGal beta-1,3-N-acetylglucosaminyltransferase 9	P53-D3	2.37903	3.14075		2.75989	0.38086
333	lgi2	lgi2	246316	NM_144945	leucine-rich repeat LGI family, member 2	P81-A11	2.15711	3.36213		2.75962	0.602514
334	olfr435	olfr435	258647	NM_146653	olfactory receptor 435	P97-B4	2.74685	2.77226		2.75955	0.0127042
335	psmc4	psmc4	23996	NM_011874	proteasome (prosome, macropain) 26S subunit, ATPase, 4	P107-G7	2.20635	3.308		2.75718	0.550829
336	tdrd1	tdrd1	83561	NM_031387	tudor domain containing 1	P122-D8	3.14327	2.35		2.74664	0.396633
337	tbx1	tbx1	100044104, 21380	NM_011532	similar to T-box 1; T-box 1	d60-E9	3.1557	2.33726		2.74648	0.409221
338	dhrs3	dhrs3	20148	NM_011303	dehydrogenase/reductase (SDR family) member 3	P64-G9	2.50763	2.97746		2.74255	0.234916
339	magea6	magea6	17142	NM_020019	melanoma antigen, family A, 6	P83-B5	2.06963	3.40587		2.73775	0.668124
340	gmnn	gmnn	57441	NM_020567	geminin	d30-E9	2.85628	2.61471		2.7355	0.120786
341	psmc5	psmc5	19184	NM_008950	SUG; protease (prosome, macropain) 26S subunit, ATPase 5	P107-G8	2.65222	2.81335		2.73278	0.0805644
342	hspa9	hspa9	15526	NM_010481	heat shock protein 9	d31-G12	3.30598	2.15408		2.73003	0.575952
343	tapt1	tapt1, 4932414k18rik	231225	NM_173764	transmembrane anterior posterior transformation 1	P24-A12	3.22403	2.22989		2.72696	0.497071
344	5730528l13rik	5730528l13rik	66665	NM_028137	RIKEN cDNA 5730528L13 gene	P27-B4	3.06833	2.38506		2.7267	0.341631
345	wars	wars, loc640248	22375	NM_011710	tryptophanyl-tRNA synthetase; similar to tryptophanyl-tRNA synthetase	d65-B3	3.11027	2.3292		2.71974	0.390531
346	idh3g	idh3g	15929	NM_008323	isocitrate dehydrogenase 3 (NAD+), gamma	P77-D7	2.75833	2.67343		2.71588	0.0424461
347	fam165b	fam165b, 1190017o12rik	68936	NM_138743	RIKEN cDNA 1190017O12 gene	P6-C11	2.64853	2.77548		2.712	0.0634776
348	olfr818	olfr818	258773	NM_146777	olfactory receptor 818	P100-C11	3.25654	2.15306		2.7048	0.551741
349	cyp26b1	cyp26b1	232174	NM_175475	cytochrome P450, family 26, subfamily b, polypeptide 1	P59-A12	3.39536	2.01153		2.70345	0.691913
350	mppe1	mppe1	225651	NM_172630	metallophosphoesterase 1	P85-E6	3.10522	2.27205		2.68864	0.416589
351	faah	faah	14073	NM_010173	fatty acid amide hydrolase	d23-C10	2.29003	3.07412		2.68208	0.392045
352	hist3h2bb	hist3h2ba, hist3h2bb	78303, 382522	NM_206882	histone cluster 3, H2ba; histone cluster 3, H2bb	P76-B11	2.38114	2.97891		2.68002	0.298886
353	f830045p16rik	f830045p16rik	228592	NM_177653	RIKEN cDNA F830045P16 gene	P70-A7	2.16878	3.18364		2.67621	0.50743
354	ikbkap	ikbkap	230233	NM_026079	inhibitor of kappa light polypeptide enhancer in B-cells, kinase complex-associated protein	k5-A10	2.66893	2.6775		2.67321	0.00428353
355	ddx5	ddx5	432554, 13207	NM_007840	DEAD (Asp-Glu-Ala-Asp) box polypeptide 5; predicted gene 12183	P64-B9	2.99463	2.35101		2.67282	0.321811
356	rbpj	rbpj	19664	NM_009035	recombination signal binding protein for immunoglobulin kappa J region	d50-B8	3.20966	2.12621		2.66794	0.541726
357	chuk	chuk	12675	NM_007700	IKK1; conserved helix-loop-helix ubiquitous kinase	k3-C6	3.1631	2.16264		2.66287	0.500233
358	appl1	appl1, 2900057d21rik	72993	NM_145221	adaptor protein, phosphotyrosine interaction, PH domain and leucine zipper containing 1	P18-A6	2.37328	2.94896		2.66112	0.287842
359	cenpb	cenpb	12616	NM_007682	centromere protein B	d15-A10	2.3634	2.94425		2.65383	0.290428
360	tmem2	tmem2	83921	NM_031997	transmembrane protein 2	P123-H3	3.08105	2.22461		2.65283	0.428222
361	e2f6	e2f6	50496	NM_033270	E2F transcription factor 6	d21-A3	3.10328	2.19412		2.6487	0.454582
362	oxct2a	oxct2a	64059	NM_022033	3-oxoacid CoA transferase 2A	P102-E5	2.71685	2.58034		2.64859	0.0682541
363	psmd11	psmd11	69077	NM_178616	predicted gene 14048; proteasome (prosome, macropain) 26S subunit, non-ATPase, 11	P107-G11	2.47953	2.81335		2.64644	0.166907
364	edc4	edc4, bc022641	234699	NM_181594	enhancer of mRNA decapping 4	P47-D3	2.67307	2.61333		2.6432	0.029873
365	vmn1r211	vmn1r211, v1rh20	171277	NM_134243	vomeronasal 1 receptor, H20	P128-A4	2.40319	2.86911		2.63615	0.232957
366	ncstn	ncstn	59287	NM_021607	nicastrin	P88-B11	2.98695	2.27698		2.63196	0.354987
367	fam83h	fam83h, aa409316	105732	NM_134087	family with sequence similarity 83, member H	P36-F3	2.23931	3.01812		2.62872	0.389405
368	hoxb13	hoxb13	15408	NM_008267	homeo box B13	d31-B6	2.0772	3.16852		2.62286	0.545659
369	rnd1	rnd1	223881	NM_172612	Rho family GTPase 1	d51-A4	2.65777	2.58497		2.62137	0.0363997
370	amn	amn	93835	NM_033603	amnionless	d7-B4	3.13341	2.10182		2.61762	0.515799
371	adm2	adm2	223780	NM_182928	adrenomedullin 2	P38-B5	2.06346	3.17122		2.61734	0.553878
372	tcerg1l	tcerg1l, 5730476p14rik	70571	NM_183289	transcription elongation regulator 1-like	P27-A4	2.359	2.87497		2.61698	0.257986
373	gm4876	gm4876, b930018b01rik	232599	NM_177689	predicted gene 4876	P45-D3	2.65403	2.57952		2.61677	0.037255
374	olfr876	olfr876	258883	NM_146883	olfactory receptor 876	P100-F11	2.02033	3.20877		2.61455	0.594219
375	uqcrfs1	uqcrfs1	66694	NM_025710	ubiquinol-cytochrome c reductase, Rieske iron-sulfur polypeptide 1	d63-B8	2.68451	2.54042		2.61246	0.0720421
376	fam118b	fam118b, c030004a17rik	109229	NM_175411	protein phosphatase 4, regulatory subunit 1-like; family with sequence similarity 118, member B	P51-A7	3.1847	2.0117		2.5982	0.586495
377	lrrc3	lrrc3	237387	NM_145152	leucine rich repeat containing 3	P82-C9	2.78983	2.37846		2.58414	0.205687
378	tmem86a	tmem86a, 1810054o13rik	67893	NM_026436	transmembrane protein 86A	P9-E4	2.98496	2.18144		2.5832	0.401762
379	d830016o14rik	d830016o14rik	319413		RIKEN cDNA D830016O14 gene	P63-A5	3.03215	2.13414		2.58314	0.44901
380	mesp2	mesp2	17293	NM_008589	mesoderm posterior 2	P84-A4	2.1799	2.96535		2.57262	0.392726
381	fdx1	fdx1	14148	NM_007996	ferredoxin 1	d24-B6	2.58371	2.54869		2.5662	0.0175091
382	asl	asl	109900	NM_133768	argininosuccinate lyase	d9-A10	2.77662	2.35058		2.5636	0.213019
383	sart3	sart3	53890	NM_016926	squamous cell carcinoma antigen recognized by T-cells 3	P112-C8	2.70547	2.41839		2.56193	0.14354
384	g3bp1	g3bp1	27041	NM_013716	Ras-GTPase-activating protein SH3-domain binding protein 1	d26-D11	3.11106	2.00938		2.56022	0.55084
385	sfrs12	sfrs12, ai450757	218543	NM_172592	splicing factor, arginine/serine-rich 12	P39-B5	2.12948	2.98928		2.55938	0.429902
386	olfr1441	olfr1441	258678	NM_146683	olfactory receptor 1441	P94-F7	2.14154	2.97215		2.55685	0.415304
387	topors	topors	106021	NM_134097	topoisomerase I binding, arginine/serine-rich	d60-B6	2.59512	2.51644		2.55578	0.0393393
388	u2af2	u2af2	22185	NM_133671	U2 small nuclear ribonucleoprotein auxiliary factor (U2AF) 2	P125-G10	2.08289	3.02729		2.55509	0.4722
389	foxj3	foxj3	230700	NM_172699	forkhead box J3	d12-A9	2.96958	2.13966		2.55462	0.414957
390	gm16516	gtlf3a, gm16516	24082	NM_025293	gene trap locus F3a	P74-E12	2.89118	2.21462		2.5529	0.338277
391	kcnip1	kcnip1	70357	NM_027398	Kv channel-interacting protein 1	P79-A4	2.81567	2.28865		2.55216	0.26351
392	fgf13	fgf13	14168	NM_010200	fibroblast growth factor 13	d25-A8	2.68741	2.40983		2.54862	0.138791
393	pld3	pld3	18807	NM_011116	phospholipase D family, member 3	P105-D6	2.43141	2.65746		2.54443	0.113027
394	olfr1501	olfr1501	258626	NM_146633	olfactory receptor 1501	P95-A12	3.06797	2.01654		2.54226	0.525718
395	mecom	mecom	17251, 14013	NM_021442	Evi-1; ecotropic viral integration site 1	d39-H6	2.99464	2.08714		2.54089	0.453751
396	en2	en2	13799	NM_010134	engrailed 2	d22-B3	2.46023	2.62103		2.54063	0.080401
397	wbp7	wbp7, 2610014h22rik	75410	NM_029274	WW domain binding protein 7	d2-C3	2.26585	2.80503		2.53544	0.269587
398	capzb	capzb	12345	NM_009798	capping protein (actin filament) muscle Z-line, beta	d12-F7	2.65583	2.40477		2.5303	0.125527
399	olfr1043	olfr1043	258570	NM_146577	olfactory receptor 1043	P91-D4	2.25856	2.79915		2.52885	0.270297
400	grpel1	grpel1	17713	NM_024478	GrpE-like 1, mitochondrial	P74-C5	2.33186	2.72226		2.52706	0.195199
401	olfr492	olfr492	258490	NM_146497	olfactory receptor 492	P97-E11	2.60434	2.44747		2.5259	0.078434
402	vmn1r24	vmn1r24, v1rc18	171191	NM_134173	vomeronasal 1 receptor, C18; predicted gene 8370	P127-A5	2.70438	2.33824		2.52131	0.183068
403	psmd8	psmd8	57296	NM_026545	proteasome (prosome, macropain) 26S subunit, non-ATPase, 8	d47-F10	2.62461	2.4126		2.5186	0.106005
404	gja4	gja4	14612	NM_008120	gap junction protein, alpha 4	d27-G10	2.45	2.58626		2.51813	0.0681306
405	paqr9	paqr9, 1700020g04rik	75552	NM_198414	progestin and adipoQ receptor family member IX	P6-A7	2.61563	2.42047		2.51805	0.0975764
406	fut10	fut10	171167	NM_134161	fucosyltransferase 10	P71-D11	2.34701	2.68539		2.5162	0.169187
407	tgif2	tgif2	634967, 228839, 625574	NM_173396	TGFB-induced factor homeobox 2; predicted gene, OTTMUSG00000007704; similar to TGFB-induced factor 2	d58-F4	2.37669	2.65372		2.5152	0.138519
408	gzf1	gzf1, zfp336	74533	NM_028986	GDNF-inducible zinc finger protein 1	P131-A3	2.38083	2.63714		2.50898	0.128156
409	asb10	asb10	117590	NM_080444	ankyrin repeat and SOCS box-containing 10	P42-A4	2.67703	2.31998		2.4985	0.178526
410	d16ertd472e	d16ertd472e	67102	NM_025967	DNA segment, Chr 16, ERATO Doi 472, expressed	P61-A6	2.21507	2.78133		2.4982	0.28313
411	tpi1	tpi1, loc100044508	21991	NM_009415	triosephosphate isomerase 1; similar to triosephosphate isomerase 1	d60-C3	2.26641	2.72173		2.49407	0.227657
412	tmem54	tmem54, 1810017f10rik	66260	NM_025452	transmembrane protein 54	P8-G12	2.9246	2.06332		2.49396	0.43064
413	slc16a11	slc16a11	216867	NM_153081	solute carrier family 16 (monocarboxylic acid transporters), member 11	P115-A11	2.49224	2.48768		2.48996	0.00227983
414	mug1	mug1, gm7298	17836	NM_008645	murinoglobulin 1; predicted gene 7298	P87-C3	2.22965	2.75008		2.48987	0.260217
415	sgk2	sgk2	27219	NM_013731	serum/glucocorticoid regulated kinase 2	k8-G10	2.71702	2.26197		2.4895	0.227524
416	rnf215	rnf215	71673	NM_027859	ring finger protein 215	P1-C5	2.22986	2.74104		2.48545	0.255586
417	hnmt	hnmt	140483	NM_080462	histamine N-methyltransferase	d31-A3	2.55726	2.40793		2.48259	0.0746649
418	hsd11b2	hsd11b2	15484	NM_008289	hydroxysteroid 11-beta dehydrogenase 2	d31-F4	2.55726	2.40793		2.48259	0.0746649
419	olfr362	olfr362	259053	NM_147051	olfactory receptor 362	P96-F4	2.64265	2.31393		2.47829	0.164358
420	olfr1445	olfr1445	258694	NM_146699	olfactory receptor 1445	P94-F11	2.72161	2.21847		2.47004	0.25157
421	rnf151	rnf151, 1700010o16rik	67504	NM_026205	ring finger protein 151	P5-E5	2.00075	2.93885		2.4698	0.469048
422	cep120	cep120, au016693	225523	NM_178686	centrosomal protein 120	P43-A12	2.44135	2.49449		2.46792	0.0265681
423	dppa3	dppa3	73708	NM_139218	developmental pluripotency-associated 3; predicted gene 6269	P66-B4	2.05987	2.87455		2.46721	0.407342
424	syngr1	syngr1	20972	NM_009303	synaptogyrin 1	P121-B5	2.78436	2.14866		2.46651	0.31785
425	pja2	pja2	224938	NM_144859	praja 2, RING-H2 motif containing	P105-B5	2.86581	2.06086		2.46334	0.402478
426	golga2	golga2	99412	NM_133852	golgi autoantigen, golgin subfamily a, 2	P73-E8	2.16104	2.76217		2.46161	0.300564
427	bend3	bend3, ak122525	331623	NM_199028	BEN domain containing 3	P40-A5	2.44579	2.47566		2.46073	0.0149356
428	wnt7b	wnt7b	22422	NM_009528	wingless-related MMTV integration site 7B	d64-A9	2.55422	2.36524		2.45973	0.0944941
429	prl8a1	prl8a1, plpcd	73244	NM_028477	prolactin family 8, subfamily a, member 1	P106-F9	2.17002	2.7492		2.45961	0.289586
430	trmt112	trmt112, trmt112-ps	67674	NM_026306	RIKEN cDNA 0610038D11 gene; predicted gene 13072; predicted gene 7828	P1-F12	2.21344	2.69464		2.45404	0.240599
431	crb3	crb3	224912	NM_177638	crumbs homolog 3 (Drosophila)	P58-A4	2.75135	2.15587		2.45361	0.297737
432	rhod	rhod	11854	NM_007485	ras homolog gene family, member D	d50-G7	2.26751	2.6305		2.44901	0.181498
433	klraq1	klraq1, 1110018j12rik	73825	NM_028658	KLRAQ motif containing 1	P3-A4	2.74888	2.14395		2.44641	0.302463
434	myadm	myadm	50918	NM_016969	myeloid-associated differentiation marker	P87-D5	2.31841	2.57055		2.44448	0.12607
435	plekhm1	plekhm1	353047	NM_183034	pleckstrin homology domain containing, family M (with RUN domain) member 1	P105-E8	2.14602	2.74049		2.44326	0.297236
436	vmn1r182	vmn1r182, v1rd18	404287	NM_207618	vomeronasal 1 receptor, D18; vomeronasal 1 receptor, D19	P127-D5	2.66062	2.22564		2.44313	0.217486
437	h3f3a	h3f3a,b,c	15081, 100039203	NM_008211	H3 histone, family 3A/B; predicted gene 14383;predicted gene 3835; predicted gene 14384; predicted gene 12950; predicted gene, 670915; H3 histone, family 3A; predicted gene 12657; predicted gene 6132; predicted gene 10257; predicted gene 7227; H3 histone, family 3B; predicted ge	d29-B7	2.63577	2.24984		2.44281	0.192965
438	ctbp2	ctbp2	13017	NM_009980	C-terminal binding protein 2	d18-A11	2.54521	2.33405		2.43963	0.105579
439	olfr888	olfr888	258416	NM_146424	olfactory receptor 888	P100-G7	2.59389	2.27997		2.43693	0.156961
440	lctl	lctl	235435	NM_145835	lactase-like	P80-H6	2.34386	2.52331		2.43359	0.0897227
441	sbp	sbp	20234	NM_011321	spermine binding protein	P112-D3	2.04788	2.79519		2.42153	0.37366
442	2310079n02rik	2310079n02rik	66566	NM_025636	RIKEN cDNA 2310079N02 gene	P11-F12	2.40058	2.44019		2.42038	0.0198036
443	dlst	dlst	78920	NM_030225	dihydrolipoamide S-succinyltransferase (E2 component of 2-oxo-glutarate complex)	d19-E11	2.29342	2.53888		2.41615	0.122728
444	rpgrip1l	rpgrip1l, 1700047e16rik	244585	NM_173431	Rpgrip1-like	P7-F6	2.50412	2.31977		2.41195	0.0921759
445	cd59a	cd59a	12509	NM_007652	CD59a antigen	d14-C6	2.72252	2.09616		2.40934	0.31318
446	trim30	trim30	20128	NM_009099	tripartite motif-containing 30	P124-H9	2.66986	2.1438		2.40683	0.263031
447	n28178	n28178	230085	NM_172690	expressed sequence N28178; similar to mKIAA1045 protein	P87-G9	2.11352	2.69775		2.40564	0.292116
448	sertad1	sertad1	55942	NM_018820	SERTA domain containing 1	d53-H8	2.01033	2.79693		2.40363	0.393303
449	ctnna3	ctnna3	216033	NM_177612	catenin (cadherin associated protein), alpha 3	d13-A6	2.5995	2.20629		2.4029	0.196607
450	cxcr3	cxcr3	12766	NM_009910	chemokine (C-X-C motif) receptor 3	g2-A10	2.14121	2.63906		2.39014	0.248922
451	h2-m10.1	h2-m10.1	14985	NM_013544	histocompatibility 2, M region locus 10.1	P75-A7	2.16031	2.61159		2.38595	0.225639
452	arhgap31	arhgap31, cdgap	12549	NM_020260	CDC42 GTPase-activating protein	P55-A5	2.07365	2.69254		2.3831	0.309445
453	pip4k2c	pip4k2c	117150	NM_054097	phosphatidylinositol-5-phosphate 4-kinase, type II, gamma	k7-E10	2.06751	2.68932		2.37842	0.310902
454	atf7	atf7	223922	NM_146065	activating transcription factor 7	d9-B12	2.08182	2.6647		2.37326	0.29144
455	d10wsu102e	d10wsu102e	28109	NM_026579	DNA segment, Chr 10, Wayne State University 102, expressed	P60-B3	2.61944	2.12613		2.37278	0.246656
456	1700088e04rik	1700088e04rik	27660	NM_138581	RIKEN cDNA 1700088E04 gene	P8-A10	2.24388	2.4983		2.37109	0.127209
457	erc1	erc1, rab6ip2	111173	NM_053204	ELKS/RAB6-interacting/CAST family member 1; similar to Rab6-interacting protein 2	P108-E10	2.70278	2.03755		2.37017	0.33261
458	ugt1a1	ugt1a1	394436	NM_201645	similar to UDP glycosyltransferase 1 family polypeptide A13; similar to UGT1.6; UDP glucuronosyltransferase 1 family, polypeptide A1; UDP glucuronosyltransferase 1 family, polypeptide A2; UDP glycosyltransferase 1 family, polypeptide A10; UDP glucuronosyl	P126-B6	2.40376	2.33598		2.36987	0.0338904
459	stat5a	stat5a	20850	NM_011488	signal transducer and activator of transcription 5A	d56-E7	2.14242	2.59644		2.36943	0.227008
460	sult1c1	sult1c1, sult1a2, loc100039077	20888	NM_018751	sulfotransferase family, cytosolic, 1C, member 1; similar to Sulfotransferase family, cytosolic, 1C, member 1	P120-D11	2.03409	2.69472		2.36441	0.330313
461	cmtm1	cmtm1, cklfsf1	353509	NM_181990	CKLF-like MARVEL transmembrane domain containing 1	P56-A6	2.22093	2.50229		2.36161	0.140678
462	cmtm8	cmtm8, cklfsf8	70031	NM_027294	CKLF-like MARVEL transmembrane domain containing 8	P56-B3	2.68724	2.03427		2.36076	0.326483
463	bsx	bsx	244813	NM_178245	brain specific homeobox	P50-G4	2.16433	2.5471		2.35572	0.191383
464	adhfe1	adhfe1	76187	NM_175236	alcohol dehydrogenase, iron containing, 1	P38-B4	2.10246	2.60341		2.35294	0.250474
465	bicd2	bicd2	76895	NM_029791	bicaudal D homolog 2 (Drosophila)	d11-A4	2.62898	2.0696		2.34929	0.279694
466	smarca1	smarca1	93761	NM_053123	SWI/SNF related, matrix associated, actin dependent regulator of chromatin, subfamily a, member 1	d55-A12	2.12074	2.57169		2.34621	0.225472
467	cstad	cstad, 9530039b02rik	78617	NM_030137	CSA-conditional, T cell activation-dependent protein	P32-A8	2.49678	2.1927		2.34474	0.15204
468	nras	nras, loc100046704	18176	NM_010937	similar to neuroblastoma ras oncogene; neuroblastoma ras oncogene	d42-A10	2.35711	2.32823		2.34267	0.0144386
469	pex11c	pex11c	69129	NM_026951	peroxisomal biogenesis factor 11 gamma	P104-C7	2.34027	2.34404		2.34215	0.00188967
470	abca15	abca15	320631	NM_177213	ATP-binding cassette, sub-family A (ABC1), member 15	P37-A6	2.26655	2.40837		2.33746	0.0709077
471	bub3	bub3	12237	NM_009774	budding uninhibited by benzimidazoles 3 homolog (S. cerevisiae)	d11-G9	2.58495	2.08958		2.33727	0.247682
472	bri3	bri3	55950	NM_018772	brain protein I3	P50-F5	2.20266	2.46567		2.33417	0.131503
473	1700020c11rik	1700020c11rik	67900	NM_026443	RIKEN cDNA 1700020C11 gene	P6-A4	2.58292	2.07648		2.3297	0.25322
474	pex14	pex14	56273	NM_019781	peroxisomal biogenesis factor 14	d44-G7	2.28215	2.37585		2.329	0.0468475
475	gpi1	gpi1	14751	NM_008155	glucose phosphate isomerase 1	d30-H8	2.20125	2.44998		2.32561	0.124364
476	spata18	spata18, 1700067i02rik	73472	NM_178387	spermatogenesis associated 18	P7-H10	2.03902	2.60138		2.3202	0.281179
477	nt5c	nt5c	50773	NM_015807	5',3'-nucleotidase, cytosolic	P90-A4	2.47356	2.16543		2.3195	0.154065
478	rqcd1	rqcd1	58184	NM_021383	CNOT9; rcd1 (required for cell differentiation) homolog 1 (S. pombe)	d52-B6	2.0514	2.58088		2.31614	0.26474
479	gulp1	gulp1	70676	NM_027506	GULP, engulfment adaptor PTB domain containing 1	d28-G10	2.00124	2.60543		2.30333	0.302094
480	mms19	mms19	72199	NM_028152	MMS19 (MET18 S. cerevisiae)	P85-B9	2.29924	2.30159		2.30042	0.00117492
481	olfr177	olfr176,177	258998	NM_146996	olfactory receptor 176; olfactory receptor 177	P95-E7	2.39111	2.20509		2.2981	0.0930112
482	brp44l	brp44l	55951	NM_018819	similar to brain protein 44-like protein; brain protein 44-like; predicted gene 3452; predicted gene 8219	P50-F9	2.35797	2.2264		2.29219	0.0657836
483	mrpl35	mrpl35	66223	NM_025430	mitochondrial ribosomal protein L35	P86-A10	2.32736	2.25485		2.2911	0.0362541
484	dpp7	dpp7	83768	NM_031843	dipeptidylpeptidase 7	P66-A10	2.33298	2.24348		2.28823	0.044749
485	pou6f2	pou6f2, d130006k24rik	218030	NM_175006	POU domain, class 6, transcription factor 2	P60-D11	2.21775	2.34692		2.28234	0.0645829
486	sema6c	sema6c	20360	NM_011351	sema domain, transmembrane domain (TM), and cytoplasmic domain, (semaphorin) 6C	P113-C12	2.39708	2.16039		2.27874	0.118344
487	auh	auh	11992	NM_016709	AU RNA binding protein/enoyl-coenzyme A hydratase	d9-E9	2.08182	2.47406		2.27794	0.196121
488	slc10a4	slc10a4, e130304d01rik	231290	NM_173403	solute carrier family 10 (sodium/bile acid cotransporter family), member 4	P67-B3	2.5139	2.031		2.27245	0.241453
489	nuak2	nuak2, 1200013b22rik	74137	NM_028778	NUAK family, SNF1-like kinase, 2	k1-A7	2.00774	2.53169		2.26972	0.261974
490	sae1	sae1, uble1a	56459	NM_019748	SUMO1 activating enzyme subunit 1	P126-A3	2.17811	2.33598		2.25705	0.078937
491	olfr1122	olfr1122	259033	NM_147031	olfactory receptor 1122	P92-A4	2.267	2.24443		2.25572	0.0112893
492	insrr	insrr	23920	NM_011832	insulin receptor-related receptor	k5-B7	2.04277	2.42634		2.23455	0.191789
493	cd22	cd22, loc100047973	12483	NM_009845	CD22 antigen; hypothetical protein LOC100047973	d14-A9	2.33578	2.12987		2.23282	0.102955
494	olfr1100	olfr1100	258587	NM_146594	olfactory receptor 1100	P91-G11	2.42776	2.03243		2.2301	0.197665
495	shmt1	shmt1	20425	NM_009171	serine hydroxymethyltransferase 1 (soluble)	d54-E10	2.00637	2.45307		2.22972	0.22335
496	gstm4	gstm4	14865	NM_026764	glutathione S-transferase, mu 4	P74-E3	2.19904	2.21462		2.20683	0.00779202
497	ccdc32	ccdc32	269336	NM_199310	coiled-coil domain containing 32	P73-B8	2.38334	2.01854		2.20094	0.1824
498	adcy8	adcy8	11514	NM_009623	adenylate cyclase 8	P38-A10	2.10246	2.28342		2.19294	0.0904817
499	gpr115	gpr115	78249	NM_030067	G protein-coupled receptor 115	g3-B5	2.26946	2.11516		2.19231	0.0771508
500	spa17	spa17	20686	NM_011449	sperm autoantigenic protein 17	k8-H9	2.0675	2.31163		2.18956	0.122065
501	relt	relt	320100	NM_177073	RELT tumor necrosis factor receptor	d59-F3	2.08306	2.28414		2.1836	0.100539
502	fgg	fgg	99571	NM_133862	fibrinogen gamma chain	d25-C7	2.26473	2.08309		2.17391	0.0908216
503	rad54l2	rad54l2, srisnf2l	81000	NM_030730	RAD54 like 2 (S. cerevisiae)	P119-D3	2.10646	2.22522		2.16584	0.0593826
504	c230096c10rik	c230096c10rik	230866	NM_146157	RIKEN cDNA C230096C10 gene	P52-C3	2.03682	2.27272		2.15477	0.117952
505	odf2	odf2, loc100047199	18286	NM_013615	outer dense fiber of sperm tails 2; similar to outer dense fiber of sperm tails 2	P90-H4	2.18901	2.11534		2.15217	0.0368382
506	tbx6	tbx6	21389	NM_011538	T-box 6	d60-F8	2.07779	2.22099		2.14939	0.0715992
507	stx4a	stx4a	20909	NM_009294	syntaxin 4A (placental)	P120-C5	2.25134	2.01847		2.13491	0.116434
508	nxph2	nxph2	18232	NM_008752	neurexophilin 2	P90-E8	2.02482	2.24168		2.13325	0.108428
509	tnfsf15	tnfsf15	326623	NM_177371	tumor necrosis factor (ligand) superfamily, member 15	d59-G8	2.09751	2.14831		2.12291	0.0254029
510	uqcr10	uqcr10, 1110020p15rik	66152	NM_197979	RIKEN cDNA 1110020P15 gene; predicted gene 6293	P3-B6	2.16209	2.07794		2.12002	0.0420764
511	tsc2	tsc2	22084	NM_011647	tuberous sclerosis 2	d61-G9	2.08256	2.15651		2.11954	0.036971
512	rorb	rorb	225998	NM_146095	hypothetical protein LOC100047843; RAR-related orphan receptor beta	d51-B10	2.16004	2.0771		2.11857	0.0414684
513	tnc	tnc	21923	NM_011607	tenascin C	d59-D7	2.13087	2.10196		2.11641	0.014453
514	psmc2	psmc2	19181	NM_011188	proteasome (prosome, macropain) 26S subunit, ATPase 2	P107-G4	2.0506	2.16347		2.10703	0.0564311
515	hist3h2a	hist3h2a	319162	NM_178218	histone cluster 3, H2a	P76-B9	2.13626	2.06557		2.10092	0.0353467
516	olfr822	olfr822	258666	NM_146671	olfactory receptor 822	P100-D4	2.07938	2.12173		2.10056	0.0211751
517	grhl1	grhl1, tcfcp2l2	195733, 100043996	NM_145890	grainyhead-like 1 (Drosophila); similar to Grhl1 protein	P122-B3	2.0328	2.14795		2.09038	0.0575773
518	rims3	rims3	242662	NM_182929	regulating synaptic membrane exocytosis 3	P110-A6	2.07887	2.07854		2.07871	0.000163598
519	frmd8	frmd8, 1200004m23rik	67457	NM_026169	FERM domain containing 8	P6-D10	2.08437	2.06022		2.07229	0.0120718
520	hars	hars	15115	NM_008214	histidyl-tRNA synthetase	P75-D7	2.09888	2.03359		2.06624	0.0326461
521	5330431k02rik	5330431k02rik	68189		RIKEN cDNA 5330431K02 gene	P26-A6	2.00146	2.10588		2.05367	0.0522094
522	mkrn1	mkrn1	54484	NM_018810	makorin, ring finger protein, 1	P85-A3	2.00647	2.06961		2.03804	0.0315703
523	olfr490	olfr490	258491	NM_146498	olfactory receptor 490	P97-E9	2.06278	2.00356		2.03317	0.0296095
524	hnrnpa2b1	hnrnpa2b1, loc100045191, gm5778	53379	NM_016806	predicted gene 5778; similar to heterogeneous nuclear ribonucleoprotein A2/B1; heterogeneous nuclear ribonucleoprotein A2/B1	P76-D4	1.99978	2.41767		2.20872	0.208945
525	pold1	pold1	18971	NM_011131	polymerase (DNA directed), delta 1, catalytic subunit	d48-F5	3.05328	1.99975		2.52652	0.526766
526	hemt1	hemt1	15202	NM_010416	hematopoietic cell transcript 1	P75-G5	2.00787	1.99899		2.00343	0.00444018
527	chst3	chst3	53374	NM_016803	carbohydrate (chondroitin 6/keratan) sulfotransferase 3	P55-H4	1.99761	2.61068		2.30415	0.306534
528	ero1l	ero1l	50527	NM_015774	ERO1-like (S. cerevisiae)	d22-F6	2.59828	1.99483		2.29656	0.301724
529	ucn	ucn	22226	NM_021290	urocortin	d62-H10	1.99353	3.80485		2.89919	0.905662
530	adora3	adora3	11542	NM_009631	adenosine A3 receptor	g1-B5	2.0684	1.99051		2.02946	0.0389436
531	creg2	creg2	263764	NM_170597	cellular repressor of E1A-stimulated genes 2	P58-A10	1.98712	2.12106		2.05409	0.0669692
532	vmn1r195	vmn1r195, v1ri6	171257	NM_134223	vomeronasal 1 receptor, I6	P128-B7	3.471	1.9848		2.7279	0.743097
533	hipk2	hipk2	15258	NM_010433	homeodomain interacting protein kinase 2	k4-H9	2.5851	1.98469		2.28489	0.300202
534	dclre1c	dclre1c	227525	NM_146114	DNA cross-link repair 1C, PSO2 homolog (S. cerevisiae)	P63-G9	3.30661	1.98213		2.64437	0.662238
535	vps37b	vps37b, bc026744	330192	NM_177876	vacuolar protein sorting 37B (yeast)	P48-A3	2.12995	1.9815		2.05573	0.0742256
536	rcc1	rcc1	100088	NM_133878	regulator of chromosome condensation 1	d15-C8	2.27602	1.97924		2.12763	0.148387
537	cpsf4l	cpsf4l, d11ertd636e	52670	NM_029794	cleavage and polyadenylation specific factor 4-like	P60-C3	1.97879	3.7853		2.88205	0.903258
538	il1rl1	il1rl1	17082	NM_010743	interleukin 1 receptor-like 1	d33-B11	1.97826	2.40562		2.19194	0.21368
539	h2-d4	h2-d4	14967		histocompatibility 2, D region locus 4	P75-A3	1.97783	2.3893		2.18357	0.205731
540	dhx9	dhx9	13211	NM_007842	DEAH (Asp-Glu-Ala-His) box polypeptide 9	P65-A6	2.13722	1.97588		2.05655	0.0806665
541	prph2	prph2, rds	19133	NM_008938	peripherin 2	g6-B4	5.22752	1.97453		3.60103	1.62649
542	metrnl	metrnl, bc019776	210029	NM_144797	meteorin, glial cell differentiation regulator-like	P47-A5	1.97244	2.16572		2.06908	0.0966403
543	grm7	grm7	108073	NM_177328	glutamate receptor, metabotropic 7	g4-A10	2.39474	1.97138		2.18306	0.21168
544	olfr110	olfr110	258325	NM_146328	olfactory receptor 110	P91-G10	2.94375	1.9667		2.45522	0.488525
545	9130019p16rik	9130019p16rik, loc378878	378878	NM_198118	RIKEN cDNA 9130019P16 gene	P81-H3	3.38167	1.99654		2.68911	0.692565
546	hs6st2	hs6st2	50786	NM_015819	heparan sulfate 6-O-sulfotransferase 2	P76-H11	1.96604	2.31027		2.13815	0.172114
547	rpn1	rpn1	103963	NM_133933	ribophorin I	P111-C12	1.96526	2.25526		2.11026	0.144998
548	naaa	naaa, asahl	67111	NM_025972	N-acylethanolamine acid amidase	P42-A3	1.96505	4.16406		3.06455	1.09951
549	pcdha6	pcdha1,2,4,5,6,7,9,10,11,12,pcdhc1,2,@,loc100046214,loc100046137	12937	NM_007767	similar to protocadherin; protocadherin alpha 10; protocadherin alpha 9; protocadherin alpha 6; protocadherin alpha 12; similar to protocadherin alpha 11; protocadherin alpha 7; protocadherin alpha 11; protocadherin alpha 1; protocadherin alpha 5; protoca	P103-B12	4.02593	1.96416		2.99505	1.03088
550	pramef12	pramef12, 4930569k13rik	77632	NM_029948	PRAME family member 12	d3-A10	3.91988	1.9315		2.92569	0.994188
551	nexn	nexn	68810	NM_199465	nexilin	P88-G11	3.67023	1.91896		2.7946	0.875634
552	pdcd6ip	pdcd6ip	18571	NM_011052	programmed cell death 6 interacting protein	d44-B6	1.90791	3.68081		2.79436	0.886448
553	usp24	usp24, b130021e18	329908	NM_183225	ubiquitin specific peptidase 24	d3-H9	3.6384	1.9315		2.78495	0.853451
554	adcy3	adcy3	104111	NM_138305	adenylate cyclase 3	P38-A6	1.96919	3.53449		2.75184	0.78265
555	st8sia1	st8sia1, 9330109e03rik	20449, 320852	NM_011374	ST8 alpha-N-acetyl-neuraminide alpha-2,8-sialyltransferase 1	P31-A9	2.89037	1.95999		2.42518	0.465192
556	blcap	blcap, gm3852	53619	NM_016916	predicted gene 3852; bladder cancer associated protein homolog (human)	d11-B7	2.72714	1.95856		2.34285	0.384289
557	hdac6	hdac6	15185	NM_010413	histone deacetylase 6	d29-E7	2.34847	1.95799		2.15323	0.195242
558	tm9sf1	tm9sf1	74140	NM_028780	transmembrane 9 superfamily member 1	P123-F5	3.12152	1.95349		2.5375	0.584013
559	9130011j15rik	9130011j15rik	66818	NM_172396	RIKEN cDNA 9130011J15 gene	P30-D3	1.94266	2.99331		2.46798	0.525322
560	lrrc26	lrrc26, bc004853	227618	NM_146117	leucine rich repeat containing 26	P46-B5	1.93919	2.41473		2.17696	0.23777
561	alx1	alx1	216285	NM_172553	ALX homeobox 1	d12-G7	1.93654	2.75215		2.34434	0.407808
562	dnajc30	dnajc30, wbscr18	66114	NM_025362	DnaJ (Hsp40) homolog, subfamily C, member 30	P129-A5	1.93397	2.11088		2.02243	0.088456
563	ttc24	ttc24, a430025d11rik	214191	NM_172526	tetratricopeptide repeat domain 24	P34-A4	3.11475	1.93385		2.5243	0.59045
564	atf7ip2	atf7ip2, 4930558k11rik	75329	XM_148109	activating transcription factor 7 interacting protein 2	d3-A6	3.54652	1.9315		2.73901	0.807511
565	copb2	copb2	50797	NM_015827	coatomer protein complex, subunit beta 2 (beta prime)	k3-D10	3.26875	1.9259		2.59733	0.671423
566	rpp25	rpp25	102614	NM_133982	ribonuclease P 25 subunit (human)	P111-D9	1.92526	3.37184		2.64855	0.723293
567	3830406c13rik	3830406c13rik	218734	NM_146051	RIKEN cDNA 3830406C13 gene	P19-A6	1.92484	2.63293		2.27888	0.354046
568	olfr223	olfr223	258421	NM_146429	olfactory receptor 223	P95-G8	2.12118	1.92442		2.0228	0.0983778
569	b530045e10rik	b530045e10rik	320966	NM_177302	RIKEN cDNA B530045E10 gene	P45-B5	1.92225	2.23083		2.07654	0.15429
570	prkd1	prkd1, prkcm	18760	NM_008858	protein kinase D1	k8-A5	2.10933	1.92061		2.01497	0.0943622
571	4932411k12rik	4932411k12rik	328325	NM_177812		P24-A7	1.91815	3.21622		2.56719	0.649031
572	rxfp4	rxfp4	242093	NM_181817	relaxin family peptide receptor 4	g3-A10	2.31733	1.91545		2.11639	0.200941
573	mesp1	mesp1	17292	NM_008588	mesoderm posterior 1	P84-A3	1.91455	2.74633		2.33044	0.415891
574	retn	retn	57264	NM_022984	resistin	P109-E8	2.17795	1.91222		2.04508	0.132862
575	usp17l5	usp17l5, dub2, loc100044260	13532	NM_010089	hypothetical protein LOC100044260; deubiquitinating enzyme 2	P66-E3	2.95848	1.91021		2.43434	0.524133
576	olfr513	olfr513	258718	NM_146723	olfactory receptor 513	P97-G5	2.31477	1.9051		2.10993	0.204835
577	asb3	asb3	65257	NM_023906	ankyrin repeat and SOCS box-containing 3	P42-B3	1.90368	2.49491		2.19929	0.295614
578	nr2e3	nr2e3	23958	NM_013708	nuclear receptor subfamily 2, group E, member 3	d41-H8	1.90354	2.86613		2.38483	0.481298
579	sac3d1	sac3d1, 2410004c24rik	66406	NM_133678	SAC3 domain containing 1	P11-H12	2.33642	1.90199		2.11921	0.217212
580	4932411g14rik	4932411g14rik, 4932411g14rik	238663	NM_177711	RIKEN cDNA 4932411G14 gene	P24-A6	1.89931	2.98456		2.44194	0.542624
581	fcgbp	fcgbp, 9530053a07rik	319482	NM_176924	RIKEN cDNA 9530053A07 gene; Fc fragment of IgG binding protein	P32-A12	3.32267	1.89896		2.61081	0.711857
582	olfr926	olfr926	258811	NM_146815	olfactory receptor 926	P101-B9	1.89876	2.81433		2.35655	0.457783
583	kcnk1	kcnk1	16525	NM_008430	potassium channel, subfamily K, member 1	P79-B3	1.89728	2.11317		2.00523	0.107946
584	phkb	phkb, b830004h01rik	102093	NM_199446	RIKEN cDNA B830004H01 gene	d45-B9	2.44661	1.89694		2.17177	0.274837
585	ptger1	ptger1	19216	NM_013641	prostaglandin E receptor 1 (subtype EP1)	g6-A3	2.16802	1.89438		2.0312	0.136818
586	psma7	psma7	26444	NM_011969	proteasome (prosome, macropain) subunit, alpha type 7	P107-F6	1.89255	2.47802		2.18528	0.292733
587	wfikkn2	wfikkn2, ay100450	278507	NM_181819	WAP, follistatin/kazal, immunoglobulin, kunitz and netrin domain containing 2	d44-A10	2.12347	1.89236		2.00792	0.115556
588	tcte2	tcte2	21646	NM_022311	t-complex-associated testis expressed 2	P122-C8	1.89199	2.21462		2.0533	0.161315
589	palm	palm	18483	NM_023128	paralemmin	P102-G8	1.89044	2.85088		2.37066	0.480216
590	gsta1	gsta1	14857	NM_008181	glutathione S-transferase, alpha 1 (Ya)	P74-D6	3.4998	1.89846		2.69913	0.800668
591	rhox4b	rhox4b, ehox	57737	NM_021300	reproductive homeobox 4B	P68-D4	1.89695	3.66411		2.78053	0.883581
592	atg4d	atg4d	235040	NM_153583	autophagy-related 4D (yeast)	P41-B12	1.89438	3.25353		2.57395	0.679577
593	psma6	psma6	26443	NM_011968	proteasome (prosome, macropain) subunit, alpha type 6	P107-F5	1.89255	3.5914		2.74197	0.849423
594	adm	adm	11535	NM_009627	adrenomedullin	d5-H11	1.88862	2.4791		2.18386	0.295237
595	il10rb	il10rb	16155	NM_008349	interleukin 10 receptor, beta	d32-G8	1.88473	3.92439		2.90456	1.01983
596	tssk2	tssk2, stk22b	22115	NM_009436	testis-specific serine kinase 2	k9-B5	1.88452	2.2086		2.04656	0.162038
597	rap1a	rap1a	109905	NM_145541	predicted gene 9392; similar to Raichu404X; RAS-related protein-1a	d49-E12	2.84272	1.88345		2.36309	0.479636
598	cited2	cited2	17684	NM_010828	Cbp/p300-interacting transactivator, with Glu/Asp-rich carboxy-terminal domain, 2	P56-A4	1.88235	2.82582		2.35409	0.471735
599	fam126a	fam126a, drctnnb1a	84652	NM_053090	family with sequence similarity 126, member A	P66-C3	2.3642	1.8778		2.121	0.243201
600	prkcq	prkcq	18761	NM_008859	protein kinase C, theta	d8-A7	2.16131	1.87606		2.01869	0.142623
601	lce1f	lce1f, 1110055j05rik	67828	NM_026394	late cornified envelope 1F	P3-G7	2.98025	1.8754		2.42782	0.552428
602	MARCH7,	march7, axot, loc100045448	57438	NM_020575	membrane-associated ring finger (C3HC4) 7; similar to axotrophin	P44-A6	4.9099	1.87509		3.3925	1.5174
603	olfr1469	olfr1469	258690	NM_146695	olfactory receptor 1469	P94-H6	4.02124	1.87021		2.94573	1.07552
604	ccdc66	ccdc66, e230015l20rik	320234	NM_177111	coiled-coil domain containing 66	P67-D3	2.29987	1.87111		2.08549	0.214381
605	crlf2	crlf2, tslpr	57914	NM_016715	cytokine receptor-like factor 2	d61-G11	1.86899	2.73565		2.30232	0.433333
606	trerf1	trerf1	224829	NM_172622	transcriptional regulating factor 1	d61-B12	3.06363	1.86875		2.46619	0.597442
607	tle3	tle3	21887	NM_009389	transducin-like enhancer of split 3, homolog of Drosophila E(spl)	d59-B6	1.86822	2.60049		2.23436	0.366137
608	nmnat2	nmnat2, d030041i09rik	226518	NM_175460	nicotinamide nucleotide adenylyltransferase 2	P59-G6	1.86747	3.72005		2.79376	0.92629
609	ndufa1	ndufa1	54405	NM_019443	NADH dehydrogenase (ubiquinone) 1 alpha subcomplex, 1	P88-C10	1.86708	2.72294		2.29501	0.42793
610	1110032a04rik	1110032a04rik	66183	NM_133675	RIKEN cDNA 1110032A04 gene	P3-D10	1.86396	3.05038		2.45717	0.593209
611	atad3a	atad3a	108888	NM_179203	ATPase family, AAA domain containing 3A	P42-D3	1.86115	2.76301		2.31208	0.450927
612	4931406b18rik	4931406b18rik	74054	NM_028737	RIKEN cDNA 4931406B18 gene	P23-E12	1.8605	5.16523		3.51287	1.65237
613	drap1	drap1	66556	NM_024176	Dr1 associated protein 1 (negative cofactor 2 alpha); similar to Dr1 associated protein 1 (negative cofactor 2 alpha)	d20-B12	1.86014	2.47061		2.16537	0.305233
614	cnot3	cnot3	232791	NM_146176	CCR4-NOT transcription complex, subunit 3	d16-D12	1.8578	3.14535		2.50158	0.643775
615	trappc2	trappc2	66226	NM_025432	similar to Chain A, The Crystal Structure Of The Bet3-Trs31-Sedlin Complex; trafficking protein particle complex 2	P124-F10	1.85629	2.6666		2.26144	0.405153
616	4921524j17rik	4921524j17rik, 4921524e03rik	66714	NM_025722	predicted gene 8659; aldolase 1, A isoform, retrogene 1	P21-A7	2.78243	1.85577		2.3191	0.463329
617	rims4	rims4	241770	NM_183023	regulating synaptic membrane exocytosis 4	P110-A7	3.05825	1.8547		2.45648	0.601775
618	akr1b7	akr1b7	11997	NM_009731	aldo-keto reductase family 1, member B7	P40-A9	2.62091	1.85189		2.2364	0.384509
619	psmb7	psmb7	19177	NM_011187	proteasome (prosome, macropain) subunit, beta type 7	P107-F11	1.85178	2.2192		2.03549	0.183708
620	nav2	nav2, 5330421f07rik	78286	NM_175272	neuron navigator 2	P26-A3	6.08387	1.84764		3.96576	2.11812
621	morc2a	morc2az, cwcc1	74522	NM_198162	microrchidia 2A	P130-A3	3.35578	1.84323		2.5995	0.756277
622	olfr303	olfr303	258612	NM_146619	olfactory receptor 303	P96-B6	3.19032	1.84789		2.51911	0.671214
623	ddb2	ddb2	107986	NM_028119	damage specific DNA binding protein 2	d19-A9	2.71216	1.84485		2.27851	0.433656
624	gabrb2	gabrb2, c030002o17rik	78533	NM_008070	gamma-aminobutyric acid (GABA) A receptor, subunit beta 2	P51-A6	1.84181	4.39124		3.11652	1.27472
625	prr15l	prr15l, bc022765	217138	NM_146026	ATPase family, AAA domain containing 4	P47-D9	2.88077	1.8402		2.36048	0.520286
626	gm9871	gm9871, 0610005i04	207157	NM_177579	predicted gene 9871	P1-A3	1.8397	3.18674		2.51322	0.673522
627	trp73	trp73	22062	NM_011642	transformation related protein 73	d61-E9	1.83914	3.56308		2.70111	0.86197
628	mbtps1	mbtps1	56453	NM_019709	membrane-bound transcription factor peptidase, site 1	d39-F4	1.83832	2.96461		2.40147	0.563146
629	commd10	commd10	69456	NM_178377	COMM domain containing 10	P57-B4	1.83814	2.80065		2.31939	0.481256
630	cox5b	cox5b, loc100046079, gm11273	12859	NM_009942	similar to cytochrome c oxidase, subunit Vb; predicted gene 11273; cytochrome c oxidase, subunit Vb	P57-E8	1.83814	2.47919		2.15866	0.320525
631	ngfr	ngfr	18053	NM_033217	nerve growth factor receptor (TNFR superfamily, member 16)	d41-B10	1.83739	2.48271		2.16005	0.322662
632	nono	nono, gm8806	53610	NM_023144	non-POU-domain-containing, octamer binding protein; predicted gene 8806	P89-D10	1.83662	2.6067		2.22166	0.385039
633	klk1b21	klk1b21, klk21	16616	NM_010642	kallikrein 1-related peptidase b21	P79-H7	1.83412	3.26305		2.54859	0.714463
634	abca16	abca16	233810	NM_207130	ATP-binding cassette, sub-family A (ABC1), member 16	P37-A7	3.10188	1.83313		2.4675	0.634377
635	ifna9	ifna9	15972	NM_010507	interferon alpha 9	d32-D9	3.27787	1.8305		2.55418	0.723687
636	capg	capg	12332	NM_007599	capping protein (actin filament), gelsolin-like	d12-E9	1.82836	3.79038		2.80937	0.981012
637	gdnf	gdnf	14573	NM_010275	glial cell line derived neurotrophic factor	d27-E9	1.82801	3.11323		2.47062	0.642608
638	ggps1	ggps1, loc100045315,gm5630	14593	NM_010282	geranylgeranyl diphosphate synthase 1; similar to Ggps1 protein; predicted gene 5630	d27-F10	1.82801	2.66936		2.24869	0.420675
639	tuba1b	tuba1b, tuba2, loc100044416	22143	NM_011654	predicted gene 3756; tubulin, alpha 1B; predicted gene 5620; similar to alpha-tubulin isotype M-alpha-2; predicted gene 14150; predicted gene 3226	d62-A3	2.92045	1.82521		2.37283	0.547616
640	rgs10	rgs10	67865	NM_026418	regulator of G-protein signalling 10	P109-G8	2.32459	1.82076		2.07267	0.251915
641	otx2	otx2	18424	NM_144841	orthodenticle homolog 2 (Drosophila)	P102-D10	1.81956	3.69279		2.75617	0.936617
642	padi3	padi3	18601	NM_011060	peptidyl arginine deiminase, type III	P102-F11	1.81956	2.74816		2.28386	0.464303
643	4933405o20rik	4933405o20rik	243996	NM_172901	RIKEN cDNA 4933405O20 gene	P24-F9	6.15169	1.81871		3.9852	2.16649
644	panc2	panc2	103135	NM_133992	pancreas protein 2; ubiquitin specific peptidase 52	d63-E5	1.81774	3.33999		2.57886	0.761125
645	esrp2	esrp2, 9530027k23rik	77411	NM_176838	epithelial splicing regulatory protein 2	P32-A6	3.49042	1.81674		2.65358	0.836838
646	havcr1	havcr1	171283	NM_134248	hepatitis A virus cellular receptor 1	d29-C8	1.81625	2.84208		2.32917	0.512915
647	psmc1	psmc1	19179	NM_008947	similar to peptidase (prosome, macropain) 26S subunit, ATPase 1; protease (prosome, macropain) 26S subunit, ATPase 1	P107-G3	2.50784	1.81597		2.16191	0.345937
648	trmt2a	trmt2a, htf9c	15547	NM_008307	TRM2 tRNA methyltransferase 2 homolog A (S. cerevisiae)	P77-B6	1.81195	3.05209		2.43202	0.620069
649	gtf2h3	gtf2h3, d5ertd679e	209357	NM_181410	general transcription factor IIH, polypeptide 3	P62-D7	3.97397	1.81186		2.89291	1.08105
650	etv6	etv6	14011	NM_007961	ets variant gene 6 (TEL oncogene)	d22-H3	1.81075	2.44129		2.12602	0.315269
651	olfr136	olfr136	258803	NM_146807	olfactory receptor 136	P94-A9	3.47541	1.80877		2.64209	0.833319
652	rab24	rab24	19336	NM_009000	RAB24, member RAS oncogene family	P108-E3	1.80831	2.52932		2.16882	0.360503
653	cnksr3	cnksr3, magi1	215748	NM_172546	Cnksr family member 3	P83-C4	1.80799	2.95009		2.37904	0.571047
654	stk35	stk35, 1700054c12rik	67333	NM_183262	serine/threonine kinase 35	k1-A10	2.32606	1.8067		2.06638	0.259681
655	mark3	mark3	17169	NM_021516	MAP/microtubule affinity-regulating kinase 3	k6-A12	2.82041	1.80578		2.31309	0.507317
656	car13	car13	71934	NM_024495	carbonic anhydrase 13	P54-C4	1.80453	5.00887		3.4067	1.60217
657	cdo1	cdo1	12583	NM_033037	cysteine dioxygenase 1, cytosolic	P55-B4	3.44828	1.80412		2.6262	0.822082
658	cat	cat	12359	NM_009804	catalase	d13-A3	2.50626	1.80228		2.15427	0.351986
659	neil1	neil1	72774	NM_028347	nei endonuclease VIII-like 1 (E. coli)	d40-G7	1.79969	2.81401		2.30685	0.507163
660	tspan15	tspan15, 2700063a19rik	70423	NM_197996	tetraspanin 15	P16-A6	1.79621	4.2667		3.03146	1.23524
661	mtrr	mtrr	210009	NM_172480	5-methyltetrahydrofolate-homocysteine methyltransferase reductase	d38-G7	3.19976	1.79118		2.49547	0.70429
662	stk38	stk38	106504	NM_134115	serine/threonine kinase 38	k9-C6	1.78193	3.0275		2.40472	0.622789
663	gpsm2	gpsm2	76123	NM_029522	G-protein signalling modulator 2 (AGS3-like, C. elegans)	g4-A3	1.78883	3.46966		2.62925	0.840416
664	utp23	utp23, d530033c11rik	78581	NM_030132	UTP23, small subunit (SSU) processome component, homolog (yeast)	P62-C9	3.37303	1.78232		2.57767	0.795355
665	mrgprf	mrgprf	211577	NM_145379	MAS-related GPR, member F	g5-A4	3.5834	1.7798		2.6816	0.9018
666	atp5sl	atp5sl, 2310004l02rik	66349	NM_025504	ATP5S-like	P10-B10	3.97906	1.77243		2.87574	1.10331
667	kctd5	kctd5	69259	NM_027008	potassium channel tetramerisation domain containing 5	P79-D6	1.77159	3.18486		2.47822	0.706636
668	c130079g13rik	c130079g13rik	229333	NM_177661	RIKEN cDNA C130079G13 gene; hypothetical LOC676914	P51-F10	3.23448	1.77115		2.50281	0.731665
669	fam98c	fam98c, 1110006g06rik	73833	NM_028661	RIKEN cDNA 1110006G06 gene	P2-D10	1.76662	3.1526		2.45961	0.692986
670	actb	actb	11461	NM_007393	actin, beta	d5-C8	1.765	4.73124		3.24812	1.48312
671	gsk3b	gsk3b	56637	NM_019827	glycogen synthase kinase 3 beta	k4-G10	3.6888	1.75779		2.7233	0.965506
672	yipf1	yipf1, c030002n13rik	230584	NM_145550	Yip1 domain family, member 1	P51-A5	1.75584	3.24708		2.50146	0.745621
673	spsb2	spsb2	14794	NM_013539	splA/ryanodine receptor domain and SOCS box containing 2	P74-B5	1.75443	3.01094		2.38269	0.628257
674	rtn4	rtn4	68585	NM_024226	reticulon 4	P111-H8	4.37324	1.75085		3.06204	1.3112
675	ido2	ido2, c230043n17rik	209176	NM_145949	indoleamine 2,3-dioxygenase 2	P52-A7	3.55922	1.75058		2.6549	0.90432
676	4921504e06rik	4921504e06rik	70909	NM_027600	RIKEN cDNA 4921504E06 gene	P20-H12	.	7.1549		7.1549	0
677	9630033f20rik	9630033f20rik	319801	NM_177003, NM_176924	RIKEN cDNA 9630033F20 gene; similar to RIKEN cDNA 9630033F20 gene	P32-D3	4.87948	.		4.87948	0
678	kcnh1	kcnh1	16510	NM_010600	potassium voltage-gated channel, subfamily H (eag-related), member 1	d35-A7	4.87816	.		4.87816	0
679	ptprf	ptprf	19268	NM_011213	protein tyrosine phosphatase, receptor type, F	d49-A4	.	4.82481		4.82481	0
680	atp6v0d2	atp6v0d2	242341	NM_175406	ATPase, H+ transporting, lysosomal V0 subunit D2	P42-G12	4.53069	.		4.53069	0
681	rhox3a	rhox3a, ay147207	378429	NM_194063	reproductive homeobox 3E; reproductive homeobox 3G; reproductive homeobox 3A	P44-A11	4.14047	.		4.14047	0
682	kcne4	kcne4	57814	NM_021342	potassium voltage-gated channel, Isk-related subfamily, gene 4	P78-H4	4.11695	.		4.11695	0
683	meox1	meox1	17285	NM_010791	mesenchyme homeobox 1	d37-A7	3.6551	.		3.6551	0
684	zfp647	zfp647, 6030449j21rik	239546	NM_172817	zinc finger protein 647	P28-B3	3.58095	.		3.58095	0
685	lrrc14	lrrc14	223664	NM_145471	leucine rich repeat containing 14	d20-G11	.	3.53858		3.53858	0
686	kcnj11	kcnj11	16514	NM_010602	potassium inwardly rectifying channel, subfamily J, member 11	d35-B3	3.48558	.		3.48558	0
687	atad1	atad1	67979	NM_026487	ATPase family, AAA domain containing 1	P42-C12	3.47543	.		3.47543	0
688	fam187b	fam187b, 1700020b09rik	76415	NM_175240	transmembrane protein 162	P6-A3	.	3.45549		3.45549	0
689	myo10	myo10	17909	NM_019472	myosin X	d39-B11	.	3.23455		3.23455	0
690	mep1b	mep1b	17288	NM_008586	meprin 1 beta	d37-A10	3.1359	.		3.1359	0
691	zfp420	zfp420, b230312i18rik	233058	NM_172740	zinc finger protein 420	P44-D12	3.07388	.		3.07388	0
692	btc	btc	12223	NM_007568	betacellulin, epidermal growth factor family member	P50-H3	3.01278	.		3.01278	0
693	slc5a5	slc5a5	114479	NM_053248	solute carrier family 5 (sodium iodide symporter), member 5	d57-G9	2.96806	.		2.96806	0
694	dvl1	dvl1	13542	NM_010091	dishevelled, dsh homolog 1 (Drosophila)	d20-F10	.	2.92667		2.92667	0
695	pphln1	pphln1, 1600022a19rik	223828	NM_146062	periphilin 1	P5-A3	.	2.79744		2.79744	0
696	zfp747	zfp747, 6430604k15rik	269997	NM_175560	similar to zinc finger protein HIT-39; zinc finger protein 747	P29-B3	2.78748	.		2.78748	0
697	kcnk13	kcnk13	217826	NM_146037	potassium channel, subfamily K, member 13	d35-B6	2.72613	.		2.72613	0
698	actl6a	actl6a	56456	NM_019673	actin-like 6A	P18-H12	.	2.71393		2.71393	0
699	jun	jun	16476	NM_010591	Jun oncogene	d34-F10	2.69166	.		2.69166	0
700	foxl2	foxl2	26927	NM_012020	forkhead box L2	d26-A4	2.68253	.		2.68253	0
701	ddc	ddc	13195	NM_016672	dopa decarboxylase	d19-A10	2.68112	.		2.68112	0
702	fam73a	fam73a, c030011o14rik	215708	NM_174868	family with sequence similarity 73, member A	P51-A11	2.46672	.		2.46672	0
703	mt3	mt3	17751	NM_013603	metallothionein 3	d38-E4	2.42199	.		2.42199	0
704	b3gat2	b3gat2	280645	NM_172124	beta-1,3-glucuronyltransferase 2 (glucuronosyltransferase S)	P44-G12	2.1635	.		2.1635	0
705	jarid2	jarid2	16468	NM_021878	jumonji, AT rich interactive domain 2	d34-F8	2.03829	.		2.03829	0
706	trappc2l	trappc2l, 1810017g16rik	59005	NM_021502	trafficking protein particle complex 2-like	P8-H3	27.9659	0.522005		14.244	13.722
707	krtap5-2	krtap5-2	71623	NM_027844	keratin associated protein 5-2	P21-H12	0.341199	7.36496		3.85308	3.51188
708	bag2	bag2	213539	NM_145392	Bcl2-associated athanogene 2	d10-A3	7.00627	1.39689		4.20158	2.80469
709	pcdh15	pcdh15	11994	NM_023115	protocadherin 15	d43-G6	6.30568	1.63682		3.97125	2.33443
710	actbl2	actbl2, 4732495g21rik	238880	NM_175497	actin, beta-like 2	P20-A4	5.88722	1.40595		3.64659	2.24064
711	gm5087	gm5087, c630025c03rik	328354	NM_177813	predicted gene, EG328354	P53-A6	5.69321	0.850498		3.27185	2.42136
712	tmprss12	tmprss12, 4930478a21rik	75002	NM_183109	transmembrane protease, serine 12	P22-B3	1.3422	5.48878		3.41549	2.07329
713	phf14	phf14, 4932409f11rik	75725	NM_029404	PHD finger protein 14	P23-H12	5.34732	0.287656		2.81749	2.52983
714	ppip5k1	ppip5k1	327655	NM_178795	histidine acid phosphatase domain containing 2A	P45-A9	5.13243	0.844893		2.98866	2.14377
715	fam26f	fam26f, a630077b13rik	215900	NM_175449	family with sequence similarity 26, member F	P35-A7	5.11114	1.07298		3.09206	2.01908
716	mtnr1b	mtnr1b	244701	NM_145712	melatonin receptor 1B	g5-A7	5.00917	1.17351		3.09134	1.91783
717	evi5l	evi5l, b130050i23rik	213027	NM_153536, NM_001039578	ecotropic viral integration site 5 like	k2-B6	1.43769	5.06607		3.25188	1.81419
718	dmbx1	dmbx1, otx3	140477	NM_130865, NM_001025567	diencephalon/mesencephalon homeobox 1	P102-D11	1.54257	4.86794		3.20525	1.66269
719	yipf3	yipf3, d17wsu94e	28064	NM_145353	Yip1 domain family, member 3	P61-B6	4.83599	1.00369		2.91984	1.91615
720	foxd3	foxd3	15221	NM_010425	FOXD3	d25-H3	1.05887	4.81657		2.93772	1.87885
721	ttc34	ttc34, b230396o12rik	242800	NM_172878	B230396O12 gene	P44-F12	4.8036	0.757596		2.7806	2.023
722	mfge8	mfge8	17304	NM_008594	milk fat globule-EGF factor 8 protein*	P84-B4	4.79098	1.04921		2.9201	1.87088
723	zfp608	zfp608, 4932417d18rik	269023	NM_175751		P24-B9	4.6618	0.997988		2.82989	1.83191
724	flcn	flcn, b430214a04rik	216805	NM_146018	folliculin	d9-G11	1.7133	4.64732		3.18031	1.46701
725	a130079p16rik	a130079p16rik	319273	NM_175685		P33-D3	4.59639	1.11739		2.85689	1.7395
726	sypl2	sypl2, mg29	17306	NM_008596	synaptophysin-like 2	P84-B10	4.54914	1.37632		2.96273	1.58641
727	asah1	asah1	11886	NM_019734	N-acylsphingosine amidohydrolase 1	d9-A3	4.4812	1.51304		2.99712	1.48408
728	arpp19	arpp19	59046	NM_021548	cAMP-regulated phosphoprotein 19	d8-H4	1.41813	4.41649		2.91731	1.49918
729	acox1	acox1	11430	NM_015729	acyl-Coenzyme A oxidase 1, palmitoyl	d5-B5	1.54656	4.34116		2.94386	1.3973
730	nipa2	nipa2, 3830408p04rik	93790	NM_023647	non imprinted in Prader-Willi/Angelman syndrome 2 homolog (human)	P19-A7	1.71399	4.22626		2.97012	1.25614
731	crbn	crbn	58799	NM_021449	cereblon	P58-A5	1.63884	4.20447		2.92166	1.28281
732	fads3	fads3	60527	NM_021890	fatty acid desaturase 3	P70-B3	1.43256	4.17055		2.80156	1.36899
733	ly6g6c	ly6g6c	68468	NM_023463	lymphocyte antigen 6 complex, locus G6C	P82-G9	4.16652	1.4712		2.81886	1.34766
734	ahcyl2	ahcyl2, 4631427c17rik	74340	NM_021414	S-adenosylhomocysteine hydrolase-like 2	P19-D3	4.16552	1.07562		2.62057	1.54495
735	apc	apc, loc100048863	11789	NM_007462	adenomatosis polyposis coli	d7-F8	4.1563	1.37536		2.76583	1.39047
736	rspo4	rspo4, a930029k19rik	228770	NM_175468, NM_001040689	R-spondin family, member 4	P36-D3	4.14727	1.36645		2.75686	1.39041
737	ffar3	ffar3, loc233080	233080	XM_145470, NM_001033316	free fatty acid receptor 3	g4-G7	1.1849	4.14166		2.66328	1.47838
738	fasn	fasn	14104	NM_007988	fatty acid synthase	d23-E9	1.50578	4.11684		2.81131	1.30553
739	angpt2	angpt2	11601	NM_007426	angiopoietin 2	d6-B8	1.72296	4.11541		2.91918	1.19623
740	psma2	psma2	19166	NM_008944	proteasome (prosome, macropain) subunit, alpha type 2	d47-E10	4.05566	1.66802		2.86184	1.19382
741	slc35f5	slc35f5	74150	NM_028787	solute carrier family 35, member F5	P116-D4	1.44993	4.03373		2.74183	1.2919
742	pten	pten, b430203m17rik	320193	NM_177096	RIKEN cDNA B430203M17 gene	P45-A3	1.64562	4.01225		2.82894	1.18332
743	bnc2	bnc2	242509	NM_172870	basonuclin 2	P50-E7	4.01146	1.62302		2.81724	1.19422
744	il33	il33, 9230117n10rik	77125	NM_133775	interleukin 33	P31-A7	1.09087	3.99842		2.54465	1.45377
745	auts2	auts2, 2700063g02rik	319974	NM_177047	autism susceptibility candidate 2	P16-A7	1.63281	3.97762		2.80522	1.17241
746	acss2	acss2	60525	NM_019811	acyl-CoA synthetase short-chain family member 2	d5-A7	3.92328	1.63603		2.77966	1.14362
747	adat1	adat1	30947	NM_013925	adenosine deaminase, tRNA-specific 1	P38-A3	3.92063	1.51532		2.71797	1.20265
748	opcml	opcml, 3732419f12	330908	NM_177906	opioid binding protein/cell adhesion molecule-like	P19-A3	3.88552	1.26429		2.57491	1.31062
749	ik	ik	24010	NM_011879	IK cytokine	d32-G4	1.46875	3.81976		2.64426	1.17551
750	npy5r	npy5r	18168	NM_016708	neuropeptide Y receptor Y5	g5-B6	3.79878	1.26751		2.53315	1.26564
751	olfr1058	olfr1058	258386	NM_146391	olfactory receptor 1058	P91-E7	1.36964	3.7802		2.57492	1.20528
752	abcc2	abcc2	12780	NM_013806	ATP-binding cassette, sub-family C (CFTR/MRP), member 2	d4-F5	1.6588	3.77032		2.71456	1.05576
753	pif1	pif1, ai449441	208084	NM_172453	PIF1 5'-to-3' DNA helicase homolog (S. cerevisiae)	P39-A12	3.74385	1.61353		2.67869	1.06516
754	mul1	mul1	68350	NM_026689	mitochondrial ubiquitin ligase activator of NFKB 1	P1-C6	3.73381	1.28542		2.50962	1.2242
755	sdk2	sdk2, 5330435l01rik	237979	NM_172800	sidekick homolog 2 (chicken)	P26-A9	3.72793	1.70378		2.71585	1.01208
756	vcp	vcp	269523	NM_009503	valosin containing protein	P128-E4	1.46304	3.71921		2.59112	1.12809
757	ptp4a2	ptp4a2, gm13422	19244	NM_008974	protein tyrosine phosphatase 4a2	d48-A3	1.50406	3.63221		2.56813	1.06408
758	1700022c21rik	1700022c21rik	76416	NM_029602	RIKEN cDNA 1700022C21 gene	P7-A5	1.56025	3.61232		2.58629	1.02603
759	olfr1297	olfr1297	258890	NM_146888	olfactory receptor 1297	P93-E7	1.59273	3.599		2.59587	1.00313
760	epb4.1l4b	epb4.1l4b	54357	NM_019427	erythrocyte protein band 4.1-like 4b	P69-B8	3.52826	1.70033		2.61429	0.913965
761	prss37	prss37, 1700016g05rik	67690	NM_026317	RIKEN cDNA 1700016G05 gene	P5-G6	1.55792	3.48733		2.52262	0.964705
762	cacnb2	cacnb2	12296	NM_023116	calcium channel, voltage-dependent, beta 2 subunit	P53-G10	3.36144	1.54925		2.45535	0.906093
763	ttc36	ttc36, bc021608	192653	NM_138951	tetratricopeptide repeat domain 36	P47-C3	3.35845	1.73356		2.546	0.812444
764	tmem223	tmem223, 0610006i08rik	66836	NM_025791	RIKEN cDNA 0610006I08 gene	P1-A6	3.35404	1.67065		2.51234	0.841695
765	gli3	gli3	14634	NM_008130	GLI-Kruppel family member GLI3	d30-C10	3.35096	1.58253		2.46674	0.884215
766	olfr908	olfr908	258872	NM_146872	olfactory receptor 908	P101-A3	3.3295	1.74424		2.53687	0.792627
767	rpa1	rpa1	68275	NM_026653	replication protein A1	P110-G6	3.29068	1.54835		2.41952	0.871165
768	ifna14	ifna14	404549	NM_206975	interferon alpha 14	d32-D4	3.27787	1.53337		2.40562	0.87225
769	rrp8	rrp8, 1500003o22rik	101867	NM_025897	RIKEN cDNA 1500003O22 gene	P4-D9	1.62077	3.2557		2.43823	0.817467
770	olfr1189	olfr1189	258768	NM_146772	olfactory receptor 1189	P92-E9	1.69381	3.22428		2.45904	0.765234
771	2900064a13rik	2900064a13rik, 2900064a13rik	73024	NM_133749	RIKEN cDNA 2900064A13 gene	P18-A8	1.74121	3.19007		2.46564	0.72443
772	psmb2	psmb2	26445	NM_011970	proteasome (prosome, macropain) subunit, beta type 2	P107-F8	1.73236	3.17159		2.45197	0.719617
773	smpd3	smpd3	58994	NM_021491	sphingomyelin phosphodiesterase 3, neutral	d55-C8	1.66482	3.17004		2.41743	0.752609
774	gli2	gli2	14633	XM_136212, NM_001081125	GLI-Kruppel family member GLI2	d30-C9	3.16976	1.69032		2.43004	0.73972
775	sox10	sox10	20665	XM_128139	SRY-box containing gene 10	d55-F10	1.62039	3.13525		2.37782	0.757427
776	zfyve1	zfyve1	217695	NM_183154	zinc finger, FYVE domain containing 1	P132-A4	3.11407	1.69393		2.404	0.71007
777	agpat1	agpat1	55979	NM_018862	1-acylglycerol-3-phosphate O-acyltransferase 1 (lysophosphatidic acid acyltransferase, alpha)	d6-B4	3.11015	1.71762		2.41389	0.696266
778	rnf135	rnf135, 2410006n06rik	71956	NM_028019	ring finger protein 135	P13-A10	3.08551	1.70112		2.39332	0.692192
779	sik1	sik1	17691	NM_010831	SNF1-like kinase	k8-H5	1.73996	3.08437		2.41217	0.672205
780	pgm1	pgm1	66681	NM_025700	phosphoglucomutase 1	P104-D10	1.72901	3.06075		2.39488	0.665872
781	ttll9	ttll9, 4930509o20rik	74711	NM_029064	tubulin tyrosine ligase like family 9	P22-D6	3.05676	1.72043		2.3886	0.668166
782	1110002n22rik	1110002n22rik	68550	NM_183275	RIKEN cDNA 1110002N22 gene	P2-C7	3.0365	1.72125		2.37888	0.657626
783	gm11961	gm11961, a930010i02rik	327860	NM_177799		P36-A3	1.71404	3.03376		2.3739	0.659861
784	frs2	frs2	327826	NM_177798	fibroblast growth factor receptor substrate 2	d26-B4	1.73774	2.99968		2.36871	0.630968
785	dpy30	dpy30, 2810410m20rik	66310	NM_024428	2810410M20RIK(Dyp30)	P17-A9	1.59904	2.63697		2.11801	0.518968
786	etf1	etf1	225363	NM_144866	eukaryotic translation termination factor 1	d22-G4	1.90406	2.09528		1.99967	0.0956119
787	gkap1	gkap1	56278	NM_019832	G kinase anchoring protein 1	d27-H10	1.94664	2.04745		1.99704	0.0504056
788	ezh2	ezh2	14056	NM_007971	enhancer of zeste homolog 2 (Drosophila)	d23-B3	1.96871	2.00586		1.98728	0.0185766
789	fdft1	fdft1, gm6781	14137	NM_010191	farnesyl diphosphate farnesyl transferase 1	d24-B5	2.03965	1.91363		1.97664	0.0630127
790	rph3al	rph3al	380714	NM_029548	rabphilin 3A-like (without C2 domains)	P110-H3	1.96279	1.94966		1.95622	0.00656473
791	ubxn6	ubxn6, ubxd1	66530	NM_024432	UBX domain protein 6	P126-A7	1.95878	1.94006		1.94942	0.00936041
792	cln3	cln3, loc100047702	12752	NM_009907	ceroid lipofuscinosis, neuronal 3, juvenile (Batten, Spielmeyer-Vogt disease)	d16-B8	1.92909	1.93195		1.93052	0.00143256

## Sheet: S1A_Legend
Table S1A: Positive hits from the primary screen in Rex1GFPd2 cells.
Column	Term	Nomenclature
A	Ranking	hit ranks based on mean z score
B	Offical_Gene_Symbol	official gene symbol
C	Alternative_symbols	alternative associated gene symbols
D	Entrez_Gene_ID	gene ID from Entrez Gene database
E	RefSeq_mRNA	mRNA ID from NCBI Reference Sequence database
F	Gene_Name	gene name description
G	Plate-Well	hit location
H	1	raw data (z score) of replica plate 1
I	2	raw data (z score) of replica plate 2
K	Average	mean of replica z score
L	S.E	standard error

## Sheet: S1B_rex-1-GFP_validation screen
Ranking	Offical_Gene_Symbol	Alternative_symbols	Entrez_Gene_ID	RefSeq_mRNA	Gene_Name	Plate-Well	1	2		Average	SE
1	tcf7l1	tcf3	21415	NM_009332	transcription factor 3	v1.C12	2.81395	2.5829		2.69843	0.115525
2	chaf1a	chaf1a	27221	NM_013733	chromatin assembly factor 1, subunit A (p150)	v1.B2	2.93596	2.11558		2.52577	0.410187
3	nr0b1	nr0b1	11614	NM_007430	nuclear receptor subfamily 0, group B, member 1	v1.A6	2.6446	2.16585		2.40522	0.239376
4	mbd3	mbd3	17192	NM_013595	methyl-CpG binding domain protein 3	v1.A10	2.59147	2.02908		2.31028	0.281195
5	pou5f1	oct4; pou5f1	18999	NM_013633	POU domain, class 5, transcription factor 1	v1.F12	2.21676	2.21779		2.21728	0.000511409
6	dpy30	2810410m20rik(dyp30),gm2059	66310	NM_024428	2810410M20RIK(Dyp30)	v12.E7	2.19237	2.19237		2.19237	0
7	cnot8	cnot8	69125	NM_026949	CCR4-NOT transcription complex, subunit 8	v1.B6	2.16523	1.97407		2.06965	0.0955763
8	psmd11	psmd11,gm14048	69077	NM_178616	predicted gene 14048; proteasome (prosome, macropain) 26S subunit, non-ATPase, 11	v4.C7	1.64474	2.08507		1.86491	0.220165
9	en2	en2	13799	NM_010134	engrailed 2	v1.B3	1.70646	1.98685		1.84665	0.140194
10	psmd3	psmd3	22123	NM_009439	proteasome (prosome, macropain) 26S subunit, non-ATPase, 3	v3.G4	1.79609	1.86758		1.83183	0.0357422
11	psmd2	psmd2,gm5422	21762	NM_134101	predicted gene 5422; proteasome (prosome, macropain) 26S subunit, non-ATPase, 2	v4.E10	1.64474	1.97475		1.80974	0.165003
12	jarid2	jarid2	16468	NM_021878	jumonji, AT rich interactive domain 2	v1.F4	1.94815	1.66073		1.80444	0.14371
13	ctbp2	ctbp2	13017	NM_009980	C-terminal binding protein 2	v1.B10	1.73634	1.83685		1.7866	0.0502537
14	psmd7	psmd7	17463	NM_010817	proteasome (prosome, macropain) 26S subunit, non-ATPase, 7	v6.A1	1.82857	1.69938		1.76397	0.0645935
15	shfm1	shfm1	20422	NM_009169	split hand/foot malformation (ectrodactyly) type 1	v11.G10	1.5876	1.88122		1.73441	0.146812
16	psmd14	psmd14	59029	NM_021526	proteasome (prosome, macropain) 26S subunit, non-ATPase, 14	v6.A6	1.6697	1.76647		1.71808	0.0483881
17	psmd8	psmd8	57296	NM_026545	proteasome (prosome, macropain) 26S subunit, non-ATPase, 8	v3.E8	1.64791	1.77136		1.70963	0.0617289
18	psmc6	psmc6	67089	NM_025959	proteasome (prosome, macropain) 26S subunit, ATPase, 6	v5.C9	1.69122	1.66853		1.67987	0.011347
19	bcor	bcor	71458	NM_029510	BCL6 interacting corepressor	v1.E8	1.7592	1.55738		1.65829	0.100908
20	rbbp4	mrbap48; rbbp4	19646	NM_009030	retinoblastoma binding protein 4	v1.E10	1.79816	1.49291		1.64554	0.152625
21	zbtb17	miz1; zfp100	22642	NM_009541	zinc finger and BTB domain containing 17	v1.G11	1.72881	1.52473		1.62677	0.102041
22	psmc2	psmc2	19181	NM_011188	proteasome (prosome, macropain) 26S subunit, ATPase 2	v2.G11	1.49088	1.71434		1.60261	0.111732
23	psmd6	psmd6	66413	NM_025550	proteasome (prosome, macropain) 26S subunit, non-ATPase, 6	v8.H10	1.29543	1.85034		1.57288	0.277453
24	ddx6	ddx6	13209	NM_007841	DEAD (Asp-Glu-Ala-Asp) box polypeptide 6	v5.H4	1.66687	1.47783		1.57235	0.0945196
25	nfkb1	nfkb1	18033	NM_008689	nuclear factor of kappa light polypeptide gene enhancer in B-cells 1, p105	v1.A1	1.57591	1.56402		1.56997	0.00594862
26	fasn	fasn	14104	NM_007988	fatty acid synthase	v11.B4	1.46577	1.63716		1.55146	0.0856951
27	cdkn2a	arf; p16; cdkn2a	12578	NM_009877	cyclin-dependent kinase inhibitor 2A	v1.C4	1.50808	1.59091		1.5495	0.0414153
28	psmc5	psmc5	19184	NM_008950	SUG; protease (prosome, macropain) 26S subunit, ATPase 5	v3.B4	1.42078	1.6599		1.54034	0.11956
29	jun	jun oncogene	16476	NM_010591	Jun oncogene	v1.G7	1.56642	1.44368		1.50505	0.0613731
30	stat5a	stat5a	20850	NM_011488	signal transducer and activator of transcription 5A	v1.G8	1.63456	1.31257		1.47356	0.160995
31	rqcd1	rqcd1	58184	NM_021383	rcd1 (required for cell differentiation) homolog 1 (S. pombe)	v1.F5	1.51443	1.40219		1.45831	0.056118
32	hist3h2ba	hist3h2bb,hist3h2ba	78303, 382522	NM_206882	histone cluster 3, H2ba; histone cluster 3, H2bb	v1.H6	1.52081	1.37548		1.44815	0.0726658
33	ero1l	ero1l	50527	NM_015774	ERO1-like (S. cerevisiae)	v6.A7	1.71791	1.15092		1.43442	0.283497
34	pou6f2	pou6f2; d130006k24rik,loc100044260	218030	NM_175006	POU domain, class 6, transcription factor 2	v1.A7	1.4212	1.40219		1.4117	0.00950256
35	ddx5	ddx5,gm12183	432554, 13207	NM_007840	DEAD (Asp-Glu-Ala-Asp) box polypeptide 5; predicted gene 12183	v1.C2	1.37548	1.40803		1.39176	0.0162756
36	ikbkap	ikbkap	230233	NM_026079	inhibitor of kappa light polypeptide enhancer in B-cells, kinase complex-associated protein	v1.B4	1.38186	1.39812		1.38999	0.00813276
37	suz12	suz12; d11ertd530e	52615	NM_199196	suppressor of zeste 12 homolog (Drosophila)	v1.A9	1.33162	1.44368		1.38765	0.0560282
38	wbp7	wbp7; 2610014h22rik	75410	NM_029274	WW domain binding protein 7	v1.G6	1.41073	1.33143		1.37108	0.0396514
39	sertad1	sertad1	55942	NM_018820	SERTA domain containing 1	v1.E3	1.34813	1.3906		1.36936	0.0212389
40	topors	topors	106021	NM_134097	topoisomerase I binding, arginine/serine-rich	v1.G9	1.44032	1.28594		1.36313	0.0771881
41	h3f3b	h3f3a,b,cgm*	100039203	NM_008211	H3 histone, family 3A/B; predicted gene 14383;	v12.A5	1.35502	1.35502		1.35502	0
42	mppe1	mppe1	225651	NM_172630	metallophosphoesterase 1	v7.A7	1.61097	1.08516		1.34807	0.262904
43	ep400	ep400	75560	NM_029337	E1A binding protein p400	v1.E6	1.34813	1.33433		1.34123	0.00689914
44	hoxb5	hoxb5	15413	NM_008268	homeo box B5	v1.G10	1.3371	1.31257		1.32483	0.012264
45	mogat2	mogat2	233549	NM_177448	monoacylglycerol O-acyltransferase 2	v4.B4	1.30048	1.3459		1.32319	0.0227098
46	tbx1	tbx1,loc100044104	100044104, 21380	NM_011532	similar to T-box 1; T-box 1	v1.B11	1.23795	1.3906		1.31428	0.0763272
47	psmb2	psmb2	26445	NM_011970	proteasome (prosome, macropain) subunit, beta type 2	v9.B10	1.19782	1.42241		1.31011	0.112296
48	smarca5	smarca5,gm13034	93762, 627585	NM_053124	predicted gene 13034; SWI/SNF related, matrix associated, actin dependent regulator of chromatin, subfamily a, member 5	v1.F8	1.4049	1.21462		1.30976	0.0951386
49	napepld	napepld	242864	NM_178728	N-acyl phosphatidylethanolamine phospholipase D	v2.C5	1.33444	1.28215		1.3083	0.0261441
50	ctcf	ctcf	13018	NM_007794	CCCTC-binding factor	v1.F7	1.29401	1.31797		1.30599	0.0119817
51	atf7	atf7	223922	NM_146065	activating transcription factor 7	v1.G4	1.39332	1.21817		1.30575	0.0875778
52	zfx	zfx,loc100044547	22764	NM_011768	zinc finger protein X-linked; similar to zinc finger protein	v6.B4	1.29312	1.30217		1.29764	0.0045255
53	gata3	gata3	14462	NM_008091	GATA binding protein 3	v1.F3	1.22732	1.36212		1.29472	0.0674029
54	ik	ik	24010	NM_011879	IK cytokine	v10.H3	1.5114	1.0662		1.2888	0.222601
55	tgif2	tgif2,gm7148	634967, 228839, 625574	NM_173396	TGFB-induced factor homeobox 2; predicted gene, OTTMUSG00000007704; similar to TGFB-induced factor 2	v1.D6	1.3371	1.23957		1.28833	0.0487648
56	gmnn	gmnn	57441	NM_020567	geminin	v3.G6	1.01329	1.56221		1.28775	0.27446
57	sox1	sox1	20664	NM_009233	SRY-box containing gene 1	v1.E5	1.3991	1.1664		1.28275	0.116348
58	cmtm8	cmtm8	70031	NM_027294	CKLF-like MARVEL transmembrane domain containing 8	v6.C7	1.56875	0.996614		1.28268	0.28607
59	psma1	psma1	26440	NM_011965	proteasome (prosome, macropain) subunit, alpha type 1	v10.H10	1.29203	1.26488		1.27845	0.013572
60	dr1	nc2; dr1	13486	NM_026106	down-regulator of transcription 1	v1.C6	1.31535	1.23795		1.27665	0.0386989
61	robld3	robld3	83409	NM_031248	roadblock domain containing 3	v11.G4	1.25382	1.27093		1.26238	0.00855238
62	raf1	raf1	110157	NM_029780	v-raf-leukemia viral oncogene 1	v6.G12	1.14743	1.37312		1.26028	0.112847
63	opcml	opcml, 3732419f12	330908	NM_177906	opioid binding protein/cell adhesion molecule-like	v11.B6	1.25893	1.2584		1.25866	0.000266016
64	rgs13	rgs13	246709	NM_153171	regulator of G-protein signaling 13	v2.B3	1.41947	1.09505		1.25726	0.162209
65	creb3l4	creb3l4	78284	NM_030080	cAMP responsive element binding protein 3-like 4	v1.C10	1.23231	1.28069		1.2565	0.0241931
66	psmb5	psmb5,gm3375	19173	NM_011186	predicted gene 3375; proteasome (prosome, macropain) subunit, beta type 5	v3.F8	1.16593	1.34599		1.25596	0.0900266
67	rnf40	rnf40	233900	NM_172281	ring finger protein 40	v5.E10	1.26555	1.24321		1.25438	0.0111685
68	psma2	psma2	19166	NM_008944	proteasome (prosome, macropain) subunit, alpha type 2	v10.H4	1.20131	1.28556		1.24344	0.0421247
69	utf1	utf1	22286	NM_009482	undifferentiated embryonic cell transcription factor 1	v1.B5	1.17864	1.29943		1.23903	0.0603962
70	psmb4	psmb4	19172	NM_008945	proteasome (prosome, macropain) subunit, beta type 4	v8.A10	1.24867	1.2289		1.23879	0.00988705
71	tuba1b	tuba1b,gm5620,gm3756,loc100044416	22143	NM_011654	predicted gene 3756; tubulin, alpha 1B; predicted gene 5620; similar to alpha-tubulin isotype M-alpha-2; predicted gene 14150; predicted gene 3226	v8.B4	1.28712	1.18989		1.2385	0.0486142
72	ucn	ucn	22226	NM_021290	urocortin	v10.B4	1.28449	1.19054		1.23752	0.0469787
73	grpel1	grpel1	17713	NM_024478	GrpE-like 1, mitochondrial	v4.F4	1.28237	1.19157		1.23697	0.045398
74	ebf3	ebf3	13593	NM_010096	early B-cell factor 3	v1.D10	1.28873	1.18436		1.23655	0.0521842
75	pole	pole	18973	NM_011132	polymerase (DNA directed), epsilon	v7.D1	0.945671	1.525		1.23534	0.289665
76	mgat2	mgat2	217664	NM_146035	mannoside acetylglucosaminyltransferase 2	v5.B6	1.23223	1.23817		1.2352	0.00296908
77	ifna14	ifna14,gm12597	404549	NM_206975	interferon alpha 14	v10.A1	1.29498	1.17477		1.23487	0.0601027
78	sbno2	stno2; bc019206	216161	NM_183426	strawberry notch homolog 2 (Drosophila)	v1.H3	1.26788	1.19873		1.2333	0.0345779
79	fcgbp	fcgbp,9530053a07rik	319482	NM_176924	RIKEN cDNA 9530053A07 gene; Fc fragment of IgG binding protein	v9.B4	1.2245	1.22987		1.22718	0.00268848
80	grhl1	grhl1,tcfcp2l2,loc100043996	195733, 100043996	NM_145890	grainyhead-like 1 (Drosophila); similar to Grhl1 protein	v1.G12	1.28348	1.17018		1.22683	0.0566498
81	ppm1m	ppm1m	67905	NM_198931	protein phosphatase 1M	v6.B6	1.13368	1.31888		1.22628	0.0926041
82	slc5a5	slc5a5	114479	NM_053248	solute carrier family 5 (sodium iodide symporter), member 5	v6.D5	1.37457	1.0775		1.22603	0.148532
83	pcna	pcna,loc100046823	18538	NM_011045	proliferating cell nuclear antigen; similar to proliferating cell nuclear antigen (DNA polymerase delta auxiliary protein)	v5.A2	1.16911	1.27689		1.223	0.0538885
84	psmb1	psmb1	19170	NM_011185	proteasome (prosome, macropain) subunit, beta type 1	v7.C5	1.01628	1.42618		1.22123	0.204952
85	olfr435	olfr435	258647	NM_146653	olfactory receptor 435	v2.C4	1.23211	1.20673		1.21942	0.0126942
86	ttc34	b230396o12rik	242800	NM_172878	B230396O12 gene	v12.C4	1.21818	1.21818		1.21818	0
87	vps37b	vps37b	330192	NM_177876	vacuolar protein sorting 37B (yeast)	v3.A6	1.38472	1.05158		1.21815	0.166571
88	slc39a1	slc39a1	30791	NM_013901	solute carrier family 39 (zinc transporter), member 1; similar to Zinc transporter ZIP1 (Zinc-iron regulated transporter-like) (Solute carrier family 39 member 1)	v10.G7	1.21104	1.22238		1.21671	0.00567181
89	gstm4	gstm4	14865	NM_026764	glutathione S-transferase, mu 4	v2.B8	1.13223	1.29679		1.21451	0.0822804
90	psmc1	psmc1	19179	NM_008947	similar to peptidase (prosome, macropain) 26S subunit, ATPase 1; protease (prosome, macropain) 26S subunit, ATPase 1	v6.D8	1.04633	1.37876		1.21254	0.166218
91	serf2	serf2	378702	NM_011354	small EDRK-rich factor 2	v6.C10	1.23883	1.18171		1.21027	0.0285613
92	snrpc	snrpc,gm2991,loc677069	20630	NM_011432	similar to U1 small nuclear ribonucleoprotein C (U1 snRNP protein C) (U1C protein) (U1-C); predicted gene 2991; predicted gene 8849; predicted gene 8974; predicted gene 4674; U1 small nuclear ribonucleoprotein C	v9.F11	1.16447	1.25505		1.20976	0.0452923
93	usf2	usf2,loc100047980	100047980, 22282	NM_011680	similar to USF2; upstream transcription factor 2	v1.E4	1.16916	1.24971		1.20943	0.040274
94	sgk2	sgk2	27219	NM_013731	serum/glucocorticoid regulated kinase 2	v5.B2	1.13907	1.27393		1.2065	0.0674318
95	pdlim3	pdlim3	53318	NM_016798	PDZ and LIM domain 3	v9.G4	1.16535	1.24211		1.20373	0.0383808
96	vmn1r24	vmn1r24,vmn1r-ps20	171191	NM_134173	vomeronasal 1 receptor, C18; predicted gene 8370	v4.E3	1.14629	1.26098		1.20364	0.0573437
97	nup88	nup88	19069	NM_172394	nucleoporin 88	v8.C2	1.12145	1.28404		1.20274	0.0812981
98	ido2	ido2	209176	NM_145949	indoleamine 2,3-dioxygenase 2	v10.B2	1.23348	1.16934		1.20141	0.0320693
99	bzrap1	bzrap1	207777	NM_172449	benzodiazapine receptor associated protein 1	v8.B3	1.08596	1.31658		1.20127	0.115313
100	tmem60	tmem60	212090	NM_177601	transmembrane protein 60	v10.E3	1.0932	1.3051		1.19915	0.105951
101	snrnp70	snrnp70	20637	NM_009224	small nuclear ribonucleoprotein 70 (U1)	v11.D7	1.145	1.2533		1.19915	0.0541479
102	gzf1	gzf1; zfp336	74533	NM_028986	GDNF-inducible zinc finger protein 1	v1.H5	1.27306	1.12419		1.19863	0.0744319
103	edc4	edc4	234699	NM_181594	enhancer of mRNA decapping 4	v2.E3	1.2371	1.1536		1.19535	0.0417493
104	actb	actb	11461	NM_007393	actin, beta	v11.D3	1.08438	1.30236		1.19337	0.108987
105	hemt1	hemt1	15202	NM_010416	hematopoietic cell transcript 1	v2.B5	1.07474	1.31		1.19237	0.117628
106	rccd1	rccd1,loc675567	269955	NM_173445	similar to MYC binding protein 2; RCC1 domain containing 1	v10.A9	1.10876	1.27366		1.19121	0.0824498
107	csde1	csde1,gm5064	229663	NM_144901	predicted gene 5064; cold shock domain containing E1, RNA binding	v7.C2	1.24778	1.13442		1.1911	0.0566792
108	gsk3b	gsk3b	56637	NM_019827	glycogen synthase kinase 3 beta	v12.E6	1.19105	1.19105		1.19105	0
109	5330438i03rik	5330438i03rik	381325	NM_199365	RIKEN cDNA 5330438I03 gene	v11.B2	1.21653	1.16527		1.1909	0.0256325
110	rph3al	rph3al	380714	NM_029548	rabphilin 3A-like (without C2 domains)	v2.B6	1.2075	1.17241		1.18995	0.0175441
111	hmox1	hmox1	15368	NM_010442	heme oxygenase (decycling) 1	v9.B2	1.13668	1.24211		1.1894	0.0527181
112	zfp747	zfp747,loc638819	269997	NM_175560	similar to zinc finger protein HIT-39; zinc finger protein 747	v6.D9	1.30903	1.06891		1.18897	0.12006
113	tdp1	tdp1	104884	NM_028354	tyrosyl-DNA phosphodiesterase 1	v9.E5	1.2685	1.10752		1.18801	0.0804877
114	hmg20a	hmg20a	66867	NM_025812	high mobility group 20A	v1.F2	1.27306	1.10239		1.18773	0.085333
115	b3gat2	b3gat2	280645	NM_172124	beta-1,3-glucuronyltransferase 2 (glucuronosyltransferase S)	v4.B6	1.2535	1.12179		1.18765	0.0658534
116	frmd8	frmd8	67457	NM_026169	FERM domain containing 8	v2.C2	1.17903	1.19568		1.18735	0.00832385
117	g3bp1	g3bp1	27041	NM_013716	Ras-GTPase-activating protein SH3-domain binding protein 1	v8.B6	1.20111	1.17089		1.186	0.015112
118	psmb7	psmb7	19177	NM_011187	proteasome (prosome, macropain) subunit, beta type 7	v4.E4	1.15837	1.21096		1.18467	0.0262935
119	mxd3	mad3; mxd3	17121	NM_016662	Max dimerization protein 3	v1.D5	1.29401	1.07182		1.18291	0.111094
120	ets1	ets1	23871	NM_011808	E26 avian leukemia oncogene 1, 5' domain	v1.D3	1.26317	1.10239		1.18278	0.0803881
121	plekhf1	plekhf1,gm7084	72287	NM_024413	predicted gene 7084; pleckstrin homology domain containing, family F (with FYVE domain) member 1	v6.G10	1.1067	1.2583		1.1825	0.075802
122	nkd2	nkd2	72293	NM_028186	naked cuticle 2 homolog (Drosophila)	v8.F5	1.25317	1.11134		1.18225	0.0709156
123	hspa9	hspa9	15526	NM_010481	heat shock protein 9	v8.D3	1.05166	1.30885		1.18025	0.128598
124	sfrs12	sfrs12	218543	NM_172592	splicing factor, arginine/serine-rich 12	v7.B4	1.18643	1.17388		1.18016	0.0062734
125	xpo1	xpo1	103573	NM_134014	exportin 1, CRM1 homolog (yeast)	v4.E5	1.0707	1.28685		1.17877	0.108075
126	tnfsf15	tnfsf15	326623	NM_177371	tumor necrosis factor (ligand) superfamily, member 15	v2.D7	1.16964	1.18673		1.17819	0.00854716
127	bsx	bsx	244813	NM_178245	brain specific homeobox	v1.H4	1.22235	1.13324		1.17779	0.0445557
128	cacnb2	cacnb2	12296	NM_023116	calcium channel, voltage-dependent, beta 2 subunit	v10.B6	1.21104	1.14362		1.17733	0.0337118
129	alg9	alg9	102580	NM_133981	asparagine-linked glycosylation 9 homolog (yeast, alpha 1,2 mannosyltransferase)	v5.G7	1.15041	1.20353		1.17697	0.0265594
130	cd151	cd151	12476	NM_009842	CD151 antigen	v3.C4	1.20808	1.1441		1.17609	0.0319912
131	spa17	spa17	20686	NM_011449	sperm autoantigenic protein 17	v3.G7	1.25301	1.09694		1.17497	0.0780344
132	stx4a	stx4a	20909	NM_009294	syntaxin 4A (placental)	v3.F9	1.27064	1.07717		1.17391	0.0967342
133	dhx9	dhx9	13211	NM_007842	DEAH (Asp-Glu-Ala-His) box polypeptide 9	v3.B5	1.089	1.25854		1.17377	0.0847713
134	alx4	alx4	11695	NM_007442	aristaless-like homeobox 4	v1.C9	1.19785	1.14771		1.17278	0.0250686
135	strap	strap	20901	NM_011499	serine/threonine kinase receptor associated protein	v10.C7	1.17733	1.16682		1.17208	0.00525345
136	cnot3	cnot3	232791	NM_146176	CCR4-NOT transcription complex, subunit 3	v8.G4	1.08596	1.254		1.16998	0.0840195
137	pdk4	pdk4	27273	NM_013743	pyruvate dehydrogenase kinase, isoenzyme 4	v2.D3	1.2222	1.11654		1.16937	0.0528304
138	2400001e08rik	gm13077,gm5510,2400001e08rik	66508	NM_025605	predicted gene 5510; RIKEN cDNA 2400001E08 gene; predicted gene 13077	v11.H6	1.06509	1.27093		1.16801	0.102922
139	ccdc134	ccdc134	76457	NM_172428	coiled-coil domain containing 134	v9.G7	1.12517	1.21013		1.16765	0.0424812
140	sfrs7	sfrs7	225027	NM_146083	splicing factor, arginine/serine-rich 7	v3.E10	1.2139	1.12131		1.1676	0.0462936
141	pcdha*	pcdha1,4,5,6,7,9,10,11,12;pcdha1,2,loc100046214	12937	NM_007767	similar to protocadherin; protocadherin alpha 10; protocadherin alpha 9; protocadherin alpha 6; protocadherin alpha 12; similar to protocadherin alpha 11; protocadherin alpha 7; protocadherin alpha 11; protocadherin alpha 1; protocadherin alpha 5; protoca	v10.E10	1.17046	1.16214		1.1663	0.00415945
142	dab2ip	dab2ip	69601	NM_001001602	disabled homolog 2 (Drosophila) interacting protein	v11.F4	1.26337	1.0687		1.16603	0.097332
143	saps3	saps3	52036	NM_029456	SAPS domain family, member 3	v2.G10	1.10531	1.2259		1.1656	0.0602934
144	paqr9	paqr9	75552	NM_198414	progestin and adipoQ receptor family member IX	v3.D7	1.05045	1.27923		1.16484	0.114393
145	ifna9	ifna9	15972	NM_010507	interferon alpha 9	v9.C2	1.0595	1.26755		1.16352	0.104024
146	1700020c11rik	1700020c11rik	67900	NM_026443	RIKEN cDNA 1700020C11 gene	v5.E2	1.21027	1.11476		1.16252	0.0477518
147	rcc1	rcc1	100088	NM_133878	regulator of chromosome condensation 1	v4.A10	1.12817	1.19639		1.16228	0.0341103
148	pif1	pif1, ai449441	208084	NM_172453	PIF1 5'-to-3' DNA helicase homolog (S. cerevisiae)	v10.F4	1.27639	1.04506		1.16073	0.115668
149	pabpc1	pabpc1	18458	NM_008774	poly(A) binding protein, cytoplasmic 1	v10.D3	1.15178	1.16934		1.16056	0.00878404
150	slmo2	slmo2	66390	NM_025531	slowmo homolog 2 (Drosophila)	v10.E5	1.15859	1.16214		1.16036	0.00177776
151	rnd1	rnd1	223881	NM_172612	Rho family GTPase 1	v2.F3	1.13223	1.18812		1.16018	0.0279436
152	mrps10	mrps10	64657	NM_183086	mitochondrial ribosomal protein S10	v5.B5	1.10951	1.20841		1.15896	0.049453
153	cdh24	cdh24	239096	NM_199470	cadherin-like 24	v2.B2	1.20043	1.11698		1.1587	0.0417229
154	ndufa1	ndufa1	54405	NM_019443	NADH dehydrogenase (ubiquinone) 1 alpha subcomplex, 1	v7.B2	1.30494	1.01138		1.15816	0.146779
155	slc10a4	slc10a4	231290	NM_173403	solute carrier family 10 (sodium/bile acid cotransporter family), member 4	v5.C7	1.24697	1.06661		1.15679	0.0901775
156	tle3	tle3	21887	NM_009389	transducin-like enhancer of split 3, homolog of Drosophila E(spl)	v6.F3	0.997277	1.31435		1.15581	0.158537
157	romo1	romo1	67067	NM_025946	reactive oxygen species modulator 1	v5.F9	1.18599	1.12167		1.15383	0.0321565
158	relt	relt,loc677429	320100	NM_177073	RELT tumor necrosis factor receptor	v3.D10	1.1801	1.12583		1.15296	0.0271373
159	cst3	cst3	13010	NM_009976	cystatin C	v11.A10	1.13581	1.16998		1.1529	0.0170822
160	appl1	appl1	72993	NM_145221	adaptor protein, phosphotyrosine interaction, PH domain and leucine zipper containing 1	v5.G8	1.10743	1.19834		1.15288	0.0454579
161	pja2	pja2	224938	NM_144859	praja 2, RING-H2 motif containing	v6.H5	1.22312	1.0775		1.15031	0.0728073
162	pip4k2c	pip4k2c	117150	NM_054097	phosphatidylinositol-5-phosphate 4-kinase, type II, gamma	v6.B5	1.17804	1.12156		1.1498	0.0282411
163	kcnk10	1700024d23rik	72258	NM_029911	RIKEN cDNA 1700024B05 gene	v4.G9	1.22701	1.07132		1.14916	0.0778436
164	c230096c10rik	c230096c10rik	230866	NM_146157	RIKEN cDNA C230096C10 gene	v3.F11	1.09777	1.20052		1.14914	0.0513767
165	asb12	asb12	70392	NM_080858	ankyrin repeat and SOCS box-containing 12	v4.G10	1.1373	1.16096		1.14913	0.0118292
166	tssk2	tssk2	22115	NM_009436	testis-specific serine kinase 2	v4.C2	1.1537	1.14455		1.14913	0.00457455
167	tm4sf4	tm4sf4	229302	NM_145539	transmembrane 4 superfamily member 4	v4.D3	1.10124	1.19639		1.14881	0.0475724
168	ptp4a2	ptp4a2,gm13422	19244	NM_008974	protein tyrosine phosphatase 4a2	v10.F3	1.17737	1.11946		1.14842	0.0289548
169	psmc4	psmc4	23996	NM_011874	proteasome (prosome, macropain) 26S subunit, ATPase, 4	v8.B5	1.21818	1.07851		1.14835	0.0698379
170	s100g	s100g	12309	NM_009789	S100 calcium binding protein G	v4.D6	1.11911	1.17725		1.14818	0.0290683
171	hoxb13	hoxb13	15408	NM_008267	homeo box B13	v1.A2	1.11523	1.18064		1.14793	0.0327078
172	nras	nras,loc100046704	18176	NM_010937	similar to neuroblastoma ras oncogene; neuroblastoma ras oncogene	v2.C6	1.16921	1.12602		1.14762	0.0215986
173	sfpq	sfpq,loc100045887	71514	NM_023603	splicing factor proline/glutamine rich (polypyrimidine tract binding protein associated); similar to PTB-associated splicing factor	v4.F1	1.03689	1.25524		1.14606	0.109175
174	mcm7	mcm7	17220	NM_008568	minichromosome maintenance deficient 7 (S. cerevisiae)	v2.B4	1.18819	1.10357		1.14588	0.0423071
175	phb	phb,gm4773,1700071k01rik	18673	NM_008831	prohibitin; predicted gene 4773; RIKEN cDNA 1700071K01 gene	v9.B8	1.15263	1.13912		1.14588	0.0067539
176	4932411g14rik	4932411g14rik	238663	NM_177711	RIKEN cDNA 4932411G14 gene	v8.B2	1.10149	1.18989		1.14569	0.0442003
177	cstad	cstad	78617	NM_030137	CSA-conditional, T cell activation-dependent protein	v4.B2	1.19382	1.09742		1.14562	0.0482032
178	4932412h11rik	4932412h11rik	242838	NM_172879	RIKEN cDNA 4932412H11 gene	v11.G7	1.16362	1.12591		1.14476	0.0188514
179	fam118b	fam118b	109229	NM_175411	protein phosphatase 4, regulatory subunit 1-like; family with sequence similarity 118, member B	v8.D6	1.10355	1.18511		1.14433	0.0407783
180	med20	med20; usp49	56771	NM_020048	mediator complex subunit 20	v1.H10	1.16445	1.12419		1.14432	0.0201273
181	commd10	commd10	69456	NM_178377	COMM domain containing 10	v7.F4	1.08148	1.20707		1.14428	0.0627932
182	rhox3a	rhox3a,rhox3g,rhox3e	378429	NM_194063	reproductive homeobox 3E; reproductive homeobox 3G; reproductive homeobox 3A	v2.D10	1.24004	1.04743		1.14374	0.0963052
183	glra2	glra2	237213	NM_183427	glycine receptor, alpha 2 subunit	v4.C4	1.16518	1.12179		1.14349	0.0216956
184	cd22	cd22,loc100047973	12483	NM_009845	CD22 antigen; hypothetical protein LOC100047973	v3.E3	1.05045	1.23503		1.14274	0.0922895
185	nploc4	nploc4	217365	NM_199469	nuclear protein localization 4 homolog (S. cerevisiae)	v5.B4	1.07671	1.20841		1.14256	0.0658491
186	vmn1r195	vmn1r195	171257	NM_134223	vomeronasal 1 receptor, I6	v9.D3	1.08963	1.19293		1.14128	0.0516477
187	hars	hars	15115	NM_008214	histidyl-tRNA synthetase	v2.E6	1.17437	1.10802		1.1412	0.0331731
188	nlrp9a	nlrp9a	233001	NM_001048220	similar to NALP9A; NLR family, pyrin domain containing 9A	v3.F7	1.16964	1.11233		1.14098	0.028654
189	tsc2	tsc2	22084	NM_011647	tuberous sclerosis 2	v2.F5	1.21298	1.06866		1.14082	0.0721616
190	gkap1	gkap1	56278	NM_019832	G kinase anchoring protein 1	v2.G9	1.14629	1.13513		1.14071	0.00557994
191	galns	galns	50917	NM_016722	galactosamine (N-acetyl)-6-sulfate sulfatase	v6.B3	1.16858	1.1126		1.14059	0.027991
192	syngr1	syngr1	20972	NM_009303	synaptogyrin 1	v6.B11	1.19458	1.08617		1.14037	0.0542073
193	pex14	pex14	56273	NM_019781	peroxisomal biogenesis factor 14	v2.G6	1.0641	1.21518		1.13964	0.0755387
194	metrnl	metrnl	210029	NM_144797	meteorin, glial cell differentiation regulator-like	v3.D6	1.20102	1.07717		1.1391	0.061921
195	ggps1	ggps1,gm5630,loc100045315	14593	NM_010282	geranylgeranyl diphosphate synthase 1; similar to Ggps1 protein; predicted gene 5630	v7.A10	1.14163	1.13648		1.13906	0.002574
196	hnmt	hnmt	140483	NM_080462	histamine N-methyltransferase	v3.A7	1.11341	1.16269		1.13805	0.0246406
197	arhgap31	arhgap31	12549	NM_020260	CDC42 GTPase-activating protein	v6.B2	1.09785	1.17696		1.13741	0.0395534
198	nup107	nup107	103468	NM_134010	nucleoporin 107	v7.B6	1.13248	1.14109		1.13679	0.00430168
199	tada3	tada3,gm9109	101206, 668331	NM_133932	transcriptional adaptor 3 (NGG1 homolog, yeast)-like; predicted gene 9109	v1.F10	1.19301	1.08008		1.13655	0.0564665
200	9930021d14rik	9930021d14rik	319259	NM_175682	RIKEN cDNA 9930021D14 gene	v7.C6	1.17688	1.09597		1.13643	0.0404569
201	sart3	sart3	53890	NM_016926	squamous cell carcinoma antigen recognized by T-cells 3	v4.A7	1.20355	1.0691		1.13632	0.0672238
202	rap1gap	rap1gap	109338	NM_001081155	Rap1 GTPase-activating protein	v4.A1	1.13464	1.13783		1.13623	0.00159387
203	trp53	trp53	22059	NM_011640	transformation related protein 53	v5.A9	1.10506	1.16707		1.13607	0.0310072
204	rorb	rorb,loc100047843	225998	NM_146095	hypothetical protein LOC100047843; RAR-related orphan receptor beta	v2.F8	1.08773	1.18194		1.13484	0.0471009
205	fam26f	fam26f, a630077b13rik	215900	NM_175449	family with sequence similarity 26, member F	v11.F8	1.16535	1.10354		1.13444	0.0309087
206	sbp	sbp	20234	NM_011321	spermine binding protein	v6.F7	1.12848	1.13971		1.1341	0.00561517
207	slc35f5	slc35f5	74150	NM_028787	solute carrier family 35, member F5	v11.B3	1.12848	1.13957		1.13403	0.00554359
208	gli3	gli3	14634	NM_008130	GLI-Kruppel family member GLI3	v10.A7	1.14715	1.11877		1.13296	0.014194
209	adcy3	adcy3	104111	NM_138305	adenylate cyclase 3	v9.E10	1.10282	1.16228		1.13255	0.0297302
210	1700029g01rik	1700029g01rik	66938	NM_025856	RIKEN cDNA 1700029G01 gene	v7.D5	1.21	1.05502		1.13251	0.0774883
211	kcnip1	kcnip1	70357	NM_027398	Kv channel-interacting protein 1	v5.F5	1.18335	1.07952		1.13144	0.0519145
212	adora3	adora3	11542	NM_009631	adenosine A3 receptor	v2.F7	1.15557	1.10357		1.12957	0.0259976
213	il1f5	il1f5	54450	NM_019451	interleukin 1 family, member 5 (delta)	v6.C6	1.09137	1.16753		1.12945	0.0380772
214	2310036o22rik	2310036o22rik	68544	NM_026760	RIKEN cDNA 2310036O22 gene	v11.A7	1.1404	1.1169		1.12865	0.0117459
215	olfr818	olfr818	258773	NM_146777	olfactory receptor 818	v8.B8	1.04126	1.21411		1.12768	0.0864255
216	otx2	otx2	18424	NM_144841	orthodenticle homolog 2 (Drosophila)	v10.C5	1.15178	1.10306		1.12742	0.0243554
217	rgs10	rgs10	67865	NM_026418	regulator of G-protein signalling 10	v5.D10	1.15972	1.09493		1.12732	0.032397
218	olfr890	olfr890	258474	NM_146481	olfactory receptor 890	v3.C2	1.0484	1.20574		1.12707	0.07867
219	galnt9	galnt9	231605	NM_198306	UDP-N-acetyl-alpha-D-galactosamine:polypeptide N-acetylgalactosaminyltransferase 9	v9.B6	1.07231	1.18117		1.12674	0.0544313
220	padi6	padi5; padi6	242726	NM_153106	peptidyl arginine deiminase, type VI	v1.C11	1.07446	1.17861		1.12653	0.0520716
221	lrrc3	lrrc3	237387	NM_145152	leucine rich repeat containing 3	v4.G8	0.980365	1.27242		1.12639	0.146028
222	bub3	bub3	12237	NM_009774	budding uninhibited by benzimidazoles 3 homolog (S. cerevisiae)	v5.D1	1.25201	1.00042		1.12622	0.125798
223	tcerg1l	tcerg1l; 5730476p14rik	70571	NM_183289	transcription elongation regulator 1-like	v1.D7	1.114	1.13779		1.12589	0.0118954
224	gpr115	gpr115	78249	NM_030067	G protein-coupled receptor 115	v3.A10	1.20413	1.04737		1.12575	0.0783812
225	bnc2	bnc2	242509	NM_172870	basonuclin 2	v10.H5	1.14745	1.10306		1.12525	0.0221905
226	rhod	rhod	11854	NM_007485	ras homolog gene family, member D	v4.D9	1.11911	1.13084		1.12498	0.0058627
227	1700020l24rik	1700020l24rik	66330	NM_025492	RIKEN cDNA 1700020L24 gene	v6.B10	1.08473	1.16284		1.12379	0.0390566
228	hist1h1t	h1t; hist1h1t	107970	NM_010377	histone cluster 1, H1t	v1.D8	1.10065	1.14594		1.1233	0.0226455
229	rtkn	rtkn	20166	NM_009106	rhotekin	v9.C4	1.07231	1.17385		1.12308	0.0507731
230	mkrn1	mkrn1	54484	NM_018810	makorin, ring finger protein, 1	v2.E5	1.14629	1.09914		1.12272	0.023574
231	arap3	arap3	106952	NM_139206	ArfGAP with RhoGAP domain, ankyrin repeat and PH domain 3	v6.E4	1.08473	1.16067		1.1227	0.0379718
232	olfr492	olfr492	258490	NM_146497	olfactory receptor 492	v3.B2	1.13601	1.10787		1.12194	0.0140678
233	c230052i12rik	c230052i12rik	101831	NM_178643	RIKEN cDNA C230052I12 gene	v3.F10	1.23694	1.00627		1.12161	0.115337
234	rspo4	rspo4, a930029k19rik	228770	NM_001040689	R-spondin family, member 4	v11.C4	1.13758	1.10354		1.12056	0.0170235
235	2310079n02rik	2310079n02rik	66566	NM_025636	RIKEN cDNA 2310079N02 gene	v2.C12	1.17652	1.06438		1.12045	0.0560732
236	kcnk13	kcnk13	217826	NM_146037	potassium channel, subfamily K, member 13	v8.C4	1.09285	1.14759		1.12022	0.027371
237	pola1	pola1	18968	NM_008892	polymerase (DNA directed), alpha 1	v10.F5	1.08656	1.15284		1.1197	0.0331369
238	hipk2	hipk2	15258	NM_010433	homeodomain interacting protein kinase 2	v1.F9	1.10953	1.12934		1.11944	0.00990739
239	ezh2	ezh2	14056	NM_007971	enhancer of zeste homolog 2 (Drosophila)	v2.C11	1.22207	1.01649		1.11928	0.102789
240	olfr1445	olfr1445	258694	NM_146699	olfactory receptor 1445	v5.D9	1.12749	1.11029		1.11889	0.00859867
241	capzb	capzb	12345	NM_009798	capping protein (actin filament) muscle Z-line, beta	v3.G10	1.14058	1.09694		1.11876	0.0218234
242	sae1	sae1	56459	NM_019748	SUMO1 activating enzyme subunit 1	v3.B3	1.07169	1.16525		1.11847	0.046781
243	drap1	drap1,loc100045300	66556	NM_024176	Dr1 associated protein 1 (negative cofactor 2 alpha); similar to Dr1 associated protein 1 (negative cofactor 2 alpha)	v6.A10	1.16858	1.06833		1.11846	0.0501253
244	vmn1r211	vmn1r211	171277	NM_134243	vomeronasal 1 receptor, H20	v5.B8	1.15305	1.08386		1.11846	0.0345943
245	d11wsu99e	gm12168,d11wsu99e	28081	NM_138598	DNA segment, Chr 11, Wayne State University 99, expressed; predicted gene 12168	v4.D5	1.10568	1.13084		1.11826	0.0125789
246	mettl14	mettl14	210529	NM_201638	methyltransferase like 14	v6.F5	1.06322	1.17223		1.11773	0.0545083
247	acss2	acas2	60525	NM_019811	acyl-CoA synthetase short-chain family member 2	v10.G10	1.0779	1.15531		1.1166	0.0387078
248	btc	btc	12223	NM_007568	betacellulin, epidermal growth factor family member	v4.G4	1.15982	1.07339		1.1166	0.0432166
249	rab24	rab24	19336	NM_009000	RAB24, member RAS oncogene family	v6.E8	0.99928	1.23196		1.11562	0.116342
250	il10rb	il10rb	16155	NM_008349	interleukin 10 receptor, beta	v10.E4	1.08656	1.14461		1.11559	0.0290237
251	psmb3	psmb3	26446	NM_011971	proteasome (prosome, macropain) subunit, beta type 3	v4.D8	1.14651	1.08429		1.1154	0.0311119
252	tssk3	tssk3	117545	NM_080442	testis-specific serine kinase 3	v3.D9	1.17064	1.06004		1.11534	0.0552991
253	b3gnt9	b3gnt9	97440	NM_178879	UDP-GlcNAc:betaGal beta-1,3-N-acetylglucosaminyltransferase 9	v6.F10	1.00932	1.22044		1.11488	0.105561
254	a030003k21rik	a030003k21rik	77913	XM_001481231	RIKEN cDNA A030003K21 gene	v9.A10	1.08963	1.13912		1.11438	0.024745
255	cdk17	cdk17	237459	NM_146239	PCTAIRE-motif protein kinase 2	v10.D8	1.00299	1.225		1.114	0.111003
256	pex11c	pex11c	69129	NM_026951	peroxisomal biogenesis factor 11 gamma	v2.A10	1.14595	1.0819		1.11393	0.0320263
257	cep120	cep120	225523	NM_178686	centrosomal protein 120	v2.D8	1.17174	1.05587		1.11381	0.0579371
258	caml	caml	12328	NM_007596	calcium modulating ligand	v5.D3	1.04892	1.17469		1.11181	0.0628872
259	uqcr10	uqcr10,gm6293	66152	NM_197979	RIKEN cDNA 1110020P15 gene; predicted gene 6293	v2.F9	1.10089	1.12149		1.11119	0.0103003
260	fam126a	fam126a	84652	NM_053090	family with sequence similarity 126, member A	v5.C10	1.07445	1.14661		1.11053	0.0360817
261	odf2	odf2,loc100047199	18286	NM_013615	outer dense fiber of sperm tails 2; similar to outer dense fiber of sperm tails 2	v2.F4	1.13009	1.09034		1.11022	0.0198758
262	fcgr2b	fcgr2b	14130	NM_010187	Fc receptor, IgG, low affinity IIb	v4.E6	1.03689	1.18335		1.11012	0.0732321
263	acox1	acox1	11430	NM_015729	acyl-Coenzyme A oxidase 1, palmitoyl	v11.C7	1.15138	1.0687		1.11004	0.0413382
264	adhfe1	adhfe1	76187	NM_175236	alcohol dehydrogenase, iron containing, 1	v5.D7	1.10951	1.11029		1.1099	0.000393234
265	asb13	asb13	142688	NM_080857	ankyrin repeat and SOCS box-containing 13	v6.F4	1.11114	1.10815		1.10965	0.00149763
266	3830406c13rik	3830406c13rik	218734	NM_146051	RIKEN cDNA 3830406C13 gene	v6.E5	1.14594	1.07319		1.10957	0.0363737
267	lctl	lctl	235435	NM_145835	lactase-like	v3.C6	1.04625	1.17211		1.10918	0.0629285
268	olfr810	olfr810	258543	NM_146550	olfactory receptor 810	v9.A1	1.1297	1.0878		1.10875	0.0209499
269	kcne4	kcne4	57814	NM_021342	potassium voltage-gated channel, Isk-related subfamily, gene 4	v7.D7	0.984267	1.23196		1.10812	0.123849
270	zfp420	zfp420	233058	NM_172740	zinc finger protein 420	v3.B6	1.089	1.12583		1.10741	0.0184131
271	pld3	pld3	18807	NM_011116	phospholipase D family, member 3	v3.F4	1.09777	1.11681		1.10729	0.00952169
272	zfp647	zfp647	239546	NM_172817	zinc finger protein 647	v9.E4	1.02611	1.18777		1.10694	0.0808311
273	copa	copa	12847	NM_009938	coatomer protein complex subunit alpha	v9.H11	1.09075	1.12307		1.10691	0.0161576
274	pabpc4	pabpc4,gm12623,gm5088,loc100044219	230721	NM_130881	similar to Poly A binding protein, cytoplasmic 4; poly(A) binding protein, cytoplasmic 4; predicted gene 12623; predicted gene 5088; hypothetical protein LOC100044219	v2.D9	1.10092	1.11249		1.10671	0.0057852
275	atad3a	atad3a	108888	NM_179203	ATPase family, AAA domain containing 3A	v7.C7	1.16486	1.045		1.10493	0.0599285
276	zfp352	zfp352	236537	NM_153102	zinc finger protein 352	v10.B5	1.15178	1.05769		1.10473	0.0470415
277	foxl2	foxl2	26927	NM_012020	forkhead box L2	v2.B10	1.0641	1.14433		1.10421	0.0401145
278	prkar1a	prkar1a	19084	NM_021880	protein kinase, cAMP dependent regulatory, type I, alpha	v9.B3	1.02202	1.18594		1.10398	0.0819637
279	thrap3	trap150,thrap3,gm5898	545971, 230753	NM_146153	thyroid hormone receptor associated protein 3; predicted gene 5898	v1.A11	1.02813	1.17962		1.10387	0.0757419
280	nmnat2	nmnat2	226518	NM_175460	nicotinamide nucleotide adenylyltransferase 2	v10.C4	1.12648	1.08119		1.10383	0.0226441
281	cyp26b1	cyp26b1	232174	NM_175475	cytochrome P450, family 26, subfamily b, polypeptide 1	v9.A2	1.01687	1.19074		1.1038	0.0869333
282	auh	auh	11992	NM_016709	AU RNA binding protein/enoyl-coenzyme A hydratase	v4.F5	1.0349	1.17252		1.10371	0.0688078
283	asah1	asah1	11886	NM_019734	N-acylsphingosine amidohydrolase 1	v11.D5	1.03348	1.17214		1.10281	0.0693289
284	mrpl49	mrpl49,loc100048603	18120	NM_026246	mitochondrial ribosomal protein L49; similar to mitochondrial ribosomal protein L49	v8.F8	1.13544	1.0699		1.10267	0.0327732
285	dhx38	dhx38	64340	NM_178380	DEAH (Asp-Glu-Ala-His) box polypeptide 38	v2.D5	1.13921	1.06438		1.10179	0.0374158
286	vmn1r28	vmn1r28	171198	NM_134180	vomeronasal 1 receptor, C25	v7.G7	1.05576	1.14707		1.10142	0.0456576
287	nexn	nexn	68810	NM_199465	nexilin	v10.A2	1.13797	1.06401		1.10099	0.0369788
288	etf1	etf1	225363	NM_144866	eukaryotic translation termination factor 1	v3.D5	1.11105	1.09022		1.10064	0.0104181
289	vcp	vcp,loc675857	269523	NM_009503	valosin containing protein	v10.G9	1.15394	1.04712		1.10053	0.0534124
290	slc35f1	slc35f1	215085	NM_178675	solute carrier family 35, member F1	v3.B11	1.15659	1.04318		1.09989	0.0567021
291	ube3c	ube3c	100763	NM_133907	ubiquitin protein ligase E3C	v11.H3	1.07798	1.1214		1.09969	0.0217077
292	chchd10	chchd10	103172	NM_175329	coiled-coil-helix-coiled-coil-helix domain containing 10	v9.F7	1.0984	1.10076		1.09958	0.00118035
293	igbp1b	igbp1b	50540	NM_015777	immunoglobulin (CD79A) binding protein 1b	v6.G7	1.05474	1.1443		1.09952	0.0447813
294	ugt2b35	ugt2b35	243085	NM_172881	UDP glucuronosyltransferase 2 family, polypeptide B35	v7.G4	1.06204	1.13648		1.09926	0.0372225
295	lce1f	lce1f	67828	NM_026394	late cornified envelope 1F	v8.B10	1.11694	1.0806		1.09877	0.0181721
296	dpp7	dpp7	83768	NM_031843	dipeptidylpeptidase 7	v2.F11	1.07697	1.12		1.09848	0.0215156
297	fhl4	fhl4	14202	NM_010214	four and a half LIM domains 4	v8.C7	1.05588	1.14097		1.09843	0.0425469
298	memo1	memo1,loc100047915	76890	NM_133771	mediator of cell motility 1; similar to Memo1 protein	v4.C10	1.09242	1.10317		1.0978	0.00537419
299	asb10	asb10	117590	NM_080444	ankyrin repeat and SOCS box-containing 10	v4.D7	0.992204	1.20122		1.09671	0.104509
300	1110032a04rik	1110032a04rik	66183	NM_133675	RIKEN cDNA 1110032A04 gene	v8.D8	1.11	1.08284		1.09642	0.0135798
301	crmp1	crmp1	12933	NM_007765	collapsin response mediator protein 1	v5.E4	1.03639	1.15589		1.09614	0.059749
302	hdac6	hdac6	15185	NM_010413	histone deacetylase 6	v1.B8	1.07147	1.12028		1.09588	0.0244059
303	olfr1100	olfr1100	258587	NM_146594	olfactory receptor 1100	v4.F8	1.16048	1.03127		1.09588	0.064609
304	vps37d	vps37d	194309	NM_177574	vacuolar protein sorting 37D (yeast)	v11.C6	0.998939	1.1912		1.09507	0.0961289
305	fam131a	fam131a	78408	NM_133778	family with sequence similarity 131, member A	v5.F3	1.1232	1.06661		1.0949	0.0282919
306	trim30	trim30	20128	NM_009099	tripartite motif-containing 30	v5.F4	1.09652	1.0926		1.09456	0.00196208
307	cat	cat	12359	NM_009804	catalase	v6.E2	1.14135	1.04773		1.09454	0.0468136
308	ly6g6c	ly6g6c	68468	NM_023463	lymphocyte antigen 6 complex, locus G6C	v11.B11	1.06509	1.1238		1.09444	0.0293576
309	olfr178	olfr178	258999	NM_146997	olfactory receptor 178	v3.E4	1.04003	1.14871		1.09437	0.0543411
310	mesp2	mesp2	17293	NM_008589	mesoderm posterior 2	v1.D1	1.05025	1.13849		1.09437	0.0441174
311	cenpb	cenpb	12616	NM_007682	centromere protein B	v5.G10	1.08997	1.09699		1.09348	0.00351301
312	ngfr	ngfr	18053	NM_033217	nerve growth factor receptor (TNFR superfamily, member 16)	v6.C4	1.06748	1.11943		1.09346	0.0259751
313	palm	palm	18483	NM_023128	paralemmin	v7.F3	1.07921	1.10607		1.09264	0.0134324
314	cyb561	cyb561	13056	NM_007805	cytochrome b-561	v8.G7	1.09912	1.08493		1.09203	0.0070936
315	kcnb2	kcnb2	98741	NM_001098528	potassium voltage gated channel, Shab-related subfamily, member 2	v4.G7	1.06868	1.11519		1.09193	0.0232542
316	stk38	stk38	106504	NM_134115	serine/threonine kinase 38	v8.F4	1.07979	1.10246		1.09113	0.0113358
317	dmbx1	otx3, dmbx1	140477	NM_001025567	diencephalon/mesencephalon homeobox 1	v11.E6	1.04394	1.13758		1.09076	0.0468194
318	esrp2	esrp2	77411	NM_176838	epithelial splicing regulatory protein 2	v9.G9	1.05839	1.12307		1.09073	0.0323419
319	idh3g	idh3g	15929	NM_008323	isocitrate dehydrogenase 3 (NAD+), gamma	v2.F10	1.12104	1.06012		1.09058	0.0304603
320	olfr1043	olfr1043	258570	NM_146577	olfactory receptor 1043	v5.F8	1.15506	1.02473		1.08989	0.0651636
321	copb1	copb1	70349	NM_033370	coatomer protein complex, subunit beta 1	v7.E10	1.10995	1.06983		1.08989	0.0200618
322	cd164	cd164	53599	NM_016898	CD164 antigen	v2.E4	1.03468	1.14433		1.0895	0.0548258
323	atp6v0d2	atp6v0d2	242341	NM_175406	ATPase, H+ transporting, lysosomal V0 subunit D2	v3.B10	1.17064	1.00832		1.08948	0.0811556
324	tapt1	tapt1	231225	NM_173764	transmembrane anterior posterior transformation 1	v7.G8	1.01429	1.16412		1.0892	0.0749187
325	0610040j01rik	0610040j01rik	76261	NM_029554	RIKEN cDNA 0610040J01 gene	v9.C6	1.08093	1.09427		1.0876	0.00666749
326	dlst	dlst	78920	NM_030225	dihydrolipoamide S-succinyltransferase (E2 component of 2-oxo-glutarate complex)	v3.G8	1.08031	1.0946		1.08746	0.00714705
327	hip1	hip1	215114	NM_146001	huntingtin interacting protein 1	v4.F9	1.0245	1.14842		1.08646	0.0619597
328	pphln1	pphln1	223828	NM_146062	periphilin 1	v2.D6	1.0792	1.09269		1.08595	0.00674329
329	agpat6	agpat6	102247	NM_018743	1-acylglycerol-3-phosphate O-acyltransferase 6 (lysophosphatidic acid acyltransferase, zeta)	v2.G4	1.1032	1.06866		1.08593	0.0172686
330	grid2	grid2	14804	NM_008167	glutamate receptor, ionotropic, delta 2	v5.C2	1.08105	1.09054		1.08579	0.00474513
331	rnf151	rnf151	67504	NM_026205	ring finger protein 151	v7.E5	1.04733	1.12396		1.08564	0.0383182
332	cox5b	cox5b,gm11273,loc100046079	12859	NM_009942	similar to cytochrome c oxidase, subunit Vb; predicted gene 11273; cytochrome c oxidase, subunit Vb	v6.C2	1.07177	1.0993		1.08553	0.0137662
333	tssk1	tssk1	22114	NM_009435	testis-specific serine kinase 1	v5.F7	1.06406	1.10584		1.08495	0.0208903
334	fgg	fgg	99571	NM_133862	fibrinogen gamma chain	v3.C9	1.10109	1.06857		1.08483	0.0162591
335	4931406b18rik	4931406b18rik	74054	NM_028737	RIKEN cDNA 4931406B18 gene	v11.E5	1.07798	1.09034		1.08416	0.00617582
336	gpi1	gpi1	14751	NM_008155	glucose phosphate isomerase 1	v3.G9	1.09128	1.07693		1.08411	0.0071758
337	wfikkn2	wfikkn2	278507	NM_181819	WAP, follistatin/kazal, immunoglobulin, kunitz and netrin domain containing 2	v3.F5	1.10761	1.06004		1.08382	0.0237851
338	npy5r	npy5r	18168	NM_016708	neuropeptide Y receptor Y5	v11.A9	1.11977	1.04751		1.08364	0.0361293
339	nuak1	nuak1	77976	NM_001004363	NUAK family, SNF1-like kinase, 1	v4.C6	1.10124	1.06482		1.08303	0.0182084
340	mtnr1b	mtnr1b	244701	NM_145712	melatonin receptor 1B	v11.F7	1.04158	1.1214		1.08149	0.0399112
341	nt5c	nt5c	50773	NM_015807	5',3'-nucleotidase, cytosolic	v4.B3	1.04943	1.11282		1.08113	0.0316953
342	klk1b21	klk1b21	16616	NM_010642	kallikrein 1-related peptidase b21	v9.B5	1.07979	1.08118		1.08048	0.000692948
343	fdx1	fdx1	14148	NM_007996	ferredoxin 1	v2.C10	1.05984	1.10092		1.08038	0.0205394
344	cd52	cd52	23833	NM_013706	CD52 antigen	v11.C10	0.983067	1.17687		1.07997	0.0969017
345	uqcrfs1	uqcrfs1	66694	NM_025710	ubiquinol-cytochrome c reductase, Rieske iron-sulfur polypeptide 1	v3.A2	1.07599	1.08379		1.07989	0.00390276
346	nsun7	nsun7,loc100047299	70918	NM_027602	similar to NOL1/NOP2/Sun domain family, member 7; NOL1/NOP2/Sun domain family, member 7	v11.B5	1.013	1.14416		1.07858	0.0655796
347	npy1r	npy1r	18166	NM_010934	neuropeptide Y receptor Y1	v10.G6	1.05654	1.10053		1.07853	0.021994
348	olfr1317	olfr1317	258440	NM_146448	olfactory receptor 1317	v4.B5	1.04324	1.11282		1.07803	0.0347924
349	fam187b	fam187b	76415	NM_175240	transmembrane protein 162	v7.B8	1.06204	1.09394		1.07799	0.0159514
350	atp5sl	atp5sl	66349	NM_025504	ATP5S-like	v10.G4	1.08882	1.06689		1.07786	0.0109647
351	rnf215	rnf215	71673	NM_027859	ring finger protein 215	v5.E3	1.03879	1.11476		1.07678	0.0379852
352	march6*	"march6"	223455	NM_172606	membrane-associated ring finger (C3HC4) 6	v10.D6	1.07359	1.0791		1.07634	0.00275388
353	cdc25b	cdc25b	12531	NM_023117	cell division cycle 25 homolog B (S. pombe)	v11.B10	1.04179	1.11033		1.07606	0.0342718
354	olfr888	olfr888	258416	NM_146424	olfactory receptor 888	v4.B8	1.03689	1.11519		1.07604	0.0391495
355	cdca3	cdca3	14793	NM_013538	cell division cycle associated 3	v8.C6	1.09033	1.05918		1.07475	0.0155714
356	ddc	ddc	13195	NM_016672	dopa decarboxylase	v4.G11	1.04715	1.10183		1.07449	0.0273428
357	ccdc32	ccdc32	269336	NM_199310	coiled-coil domain containing 32	v4.D10	1.09682	1.05211		1.07447	0.0223554
358	comt1	comt1	12846	NM_007744	catechol-O-methyltransferase 1	v7.E4	1.05779	1.08848		1.07314	0.0153422
359	smpd3	smpd3	58994	NM_021491	sphingomyelin phosphodiesterase 3, neutral	v9.D7	1.05527	1.08989		1.07258	0.0173099
360	5730528l13rik	5730528l13rik	66665	NM_028137	RIKEN cDNA 5730528L13 gene	v6.D6	1.08473	1.06038		1.07256	0.0121735
361	prph2	prph2	19133	NM_008938	peripherin 2	v11.E4	1.08738	1.05594		1.07166	0.015721
362	hgs	hgs	15239	NM_008244	HGF-regulated tyrosine kinase substrate	v4.C11	1.04943	1.09302		1.07123	0.0217948
363	akr1b7	akr1b7	11997	NM_009731	aldo-keto reductase family 1, member B7	v6.G4	1.11423	1.02698		1.0706	0.0436275
364	ddb2	ddb2	107986	NM_028119	damage specific DNA binding protein 2	v7.B11	1.02712	1.11378		1.07045	0.0433294
365	wnt7b	wnt7b	22422	NM_009528	wingless-related MMTV integration site 7B	v3.D3	1.07599	1.06406		1.07002	0.00596439
366	magea6	magea6	17142	NM_020019	melanoma antigen, family A, 6	v8.G10	1.04745	1.08929		1.06837	0.0209198
367	yipf1	yipf1	230584	NM_145550	Yip1 domain family, member 1	v9.D5	1.10053	1.03455		1.06754	0.0329892
368	sectm1a	sectm1a	209588	NM_145373	secreted and transmembrane 1A	v4.F10	1.04943	1.08429		1.06686	0.017427
369	pcdh15	pcdh15	11994	NM_023115	protocadherin 15	v11.G8	1.05861	1.07299		1.0658	0.00719038
370	1700028p14rik	1700028p14rik,loc100044197	67483	NM_026188	hypothetical protein LOC100044197; RIKEN cDNA 1700028P14 gene	v6.F8	1.10904	1.02085		1.06494	0.0440971
371	gsta1	gsta1	14857	NM_008181	glutathione S-transferase, alpha 1 (Ya)	v9.F5	1.03647	1.09197		1.06422	0.0277506
372	rxfp4	rxfp4	242093	NM_181817	relaxin family peptide receptor 4	v4.F11	1.08804	1.03879		1.06342	0.0246223
373	wars	wars,loc640248	22375	NM_011710	tryptophanyl-tRNA synthetase; similar to tryptophanyl-tRNA synthetase	v6.G9	1.04429	1.08204		1.06316	0.0188765
374	ppip5k1	hisppd2a, b430315c20rik	327655	NM_178795	histidine acid phosphatase domain containing 2A	v11.F11	1.12732	0.998403		1.06286	0.0644587
375	cxcr3	cxcr3,loc100047702	12766	NM_009910	chemokine (C-X-C motif) receptor 3	v5.D5	1.0101	1.11476		1.06243	0.0523343
376	pgrmc1	pgrmc1	53328	NM_016783	progesterone receptor membrane component 1	v10.B10	1.02943	1.09426		1.06185	0.032413
377	insrr	insrr	23920	NM_011832	insulin receptor-related receptor	v4.F3	1.03689	1.08637		1.06163	0.0247404
378	foxp1	foxp1	108655	NM_053202	forkhead box P1	v12.A8	6.40723	.		6.40723	0
379	foxd3	foxd3	15221	NM_010425	FOXD3	v12.C1	3.35671	.		3.35671	0
380	lin9	lin9	72568	NM_001103182	lin-9 homolog (C. elegans)	v12.C5	3.01555	.		3.01555	0
381	setd8	setd8,gm8590	67956	NM_030241	SET domain containing (lysine methyltransferase) 8; predicted gene 8590	v12.D6	2.84133	.		2.84133	0
382	foxo1	foxo1	56458	NM_019739	forkhead box O1	v12.A7	2.77062	.		2.77062	0
383	usp46	usp46	69727	NM_177561	ubiquitin specific peptidase 46	v12.A4	2.54909	.		2.54909	0
384	foxm1	foxm,14933413g19rik	71149	NM_008021	forkhead box M1; RIKEN cDNA 4933413G19 gene	v12.D3	2.50793	.		2.50793	0
385	foxk1	foxk1	17425	NM_199068	forkhead box K1	v12.E5	2.13586	.		2.13586	0
386	smc4	smc4	70099	NM_133786	structural maintenance of chromosomes 4	v12.D1	2.07294	.		2.07294	0
387	cdkn1a	p21	12575	NM_007669	cyclin-dependent kinase inhibitor 1A (P21)	v12.C9	2.03235	.		2.03235	0
388	rps6kc1	rps6kc1	320119	NM_178775	ribosomal protein S6 kinase polypeptide 1	v12.D5	1.90426	.		1.90426	0
389	ccne1	ccne1	12447	NM_007633	cyclin E1	v12.D2	1.90426	.		1.90426	0
390	ttbk2	ttbk2,cdan1	140810	NM_080788	tau tubulin kinase 2; congenital dyserythropoietic anemia, type I (human)	v12.D9	1.69528	.		1.69528	0
391	ddr1	ddr1	12305	NM_172962	discoidin domain receptor family, member 1	v12.B10	1.68749	.		1.68749	0
392	dapk1	dapk1	69635	NM_134062	death associated protein kinase 1	v12.C7	1.68154	.		1.68154	0
393	etv5	etv5	104156	NM_023794	etv5	All.D12	.	.		1.51531	0.252874
394	h2afz	h2a.z,gm8203*	666634	NM_016750	H2A histone family, member Z; predicted gene 6722; predicted gene 8203	v12.D7	1.36757	.		1.36757	0
395	dnmt1	dnmt1	13433	NM_010066	DNA methyltransferase (cytosine-5) 1	v12.B7	1.1745	.		1.1745	0
396	etv2	etv2,loc100047965	100047965	NM_007959	similar to ETS related protein 71; ets variant gene 2	v12.A11	1.1221	.		1.1221	0
397	elf1	elf1	13709	NM_007920	E74-like factor 1	v12.E8	1.11568	.		1.11568	0
398	erg	erg	13876	NM_133659	avian erythroblastosis virus E-26 (v-ets) oncogene related	v12.E2	1.11557	.		1.11557	0

## Sheet: S1B_Legend
Table S1B. Positive hits from the validation screen in Rex1GFPd2 cells.
Column	Term	Nomenclature
A	Ranking	hits ranked by mean gfp(+)/gfp(-) ratio
B	Offical_Gene_Symbol	official gene symbol
C	Alternative_symbols	alternative associated gene symbols
D	Entrez_Gene_ID	gene ID from Entrez Gene database
E	RefSeq_mRNA	mRNA ID from NCBI Reference Sequence database
F	Gene_Name	gene name description
G	Plate-Well	hit location
H	1	raw data [gfp(+)/gfp(-) ratio] of replica plate 1
I	2	raw data [gfp(+)/gfp(-) ratio] of replica plate 2
K	Average	mean of replica gfp(+)/gfp(-) ratio
L	S.E	standard error

## Sheet: S1C_oct4-GFP_validation screen
Ranking	Offical_Gene_Symbol	Alternative_symbols	Entrez_Gene_ID	RefSeq_mRNA	Gene_Name	Plate-Well	1	2		Average	SE
1	2400001e08rik	gm13077,gm5510,2400001e08rik	66508	NM_025605	predicted gene 5510; RIKEN cDNA 2400001E08 gene; predicted gene 13077	v11-H6	9.59028	6.52986		8.06007	1.53021
2	robld3	robld3	83409	NM_031248	roadblock domain containing 3	v11-G4	5.79541	5.61521		5.70531	0.0901013
3	shfm1	shfm1	20422	NM_009169	split hand/foot malformation (ectrodactyly) type 1	v11-G10	3.56469	7.81465		5.68967	2.12498
4	pabpc1	pabpc1	18458	NM_008774	poly(A) binding protein, cytoplasmic 1	v10-D3	5.824	4.67569		5.24985	0.574158
5	ep400	ep400	75560	NM_029337	E1A binding protein p400	v1-E6	4.73215	5.15962		4.94589	0.213736
6	prkar1a	prkar1a	19084	NM_021880	protein kinase, cAMP dependent regulatory, type I, alpha	v9-B3	3.64396	4.86336		4.25366	0.609699
7	nr0b1	nr0b1	11614	NM_007430	nuclear receptor subfamily 0, group B, member 1	v1-A6	3.97669	3.56467		3.77068	0.206012
8	snrpc	snrpc,gm2991,loc677069	20630	NM_011432	similar to U1 small nuclear ribonucleoprotein C (U1 snRNP protein C) (U1C protein) (U1-C); predicted gene 2991; predicted gene 8849; predicted gene 8974; predicted gene 4674; U1 small nuclear ribonucleoprotein C	v9-F11	2.15988	5.29433		3.7271	1.56722
9	ctbp2	ctbp2	13017	NM_009980	C-terminal binding protein 2	v1-B10	3.53347	3.45828		3.49588	0.0375932
10	snrnp70	snrnp70	20637	NM_009224	small nuclear ribonucleoprotein 70 (U1)	v11-D7	2.5887	3.71584		3.15227	0.563573
11	psmd2	psmd2,gm5422	21762	NM_134101	predicted gene 5422; proteasome (prosome, macropain) 26S subunit, non-ATPase, 2	v4-E10	3.107	3.01607		3.06154	0.0454636
12	psmc2	psmc2	19181	NM_011188	proteasome (prosome, macropain) 26S subunit, ATPase 2	v2-G11	3.24926	2.749		2.99913	0.250126
13	med20	med20; usp49	56771	NM_020048	mediator complex subunit 20	v1-H10	0.702274	4.78404		2.74316	2.04088
14	sfpq	sfpq,loc100045887	71514	NM_023603	splicing factor proline/glutamine rich (polypyrimidine tract binding protein associated); similar to PTB-associated splicing factor	v4-F1	1.74689	3.70325		2.72507	0.978182
15	psmc1	psmc1	19179	NM_008947	similar to peptidase (prosome, macropain) 26S subunit, ATPase 1; protease (prosome, macropain) 26S subunit, ATPase 1	v6-D8	2.28355	3.07939		2.68147	0.397924
16	mcm7	mcm7	17220	NM_008568	minichromosome maintenance deficient 7 (S. cerevisiae)	v2-B4	2.82766	2.53365		2.68065	0.147005
17	pou5f1	oct4; pou5f1	18999	NM_013633	POU domain, class 5, transcription factor 1	v1-F12	3.67635	1.64312		2.65973	1.01661
18	psmd8	psmd8	57296	NM_026545	proteasome (prosome, macropain) 26S subunit, non-ATPase, 8	v3-E8	2.60112	2.67501		2.63806	0.0369484
19	asah1	asah1	11886	NM_019734	N-acylsphingosine amidohydrolase 1	v11-D5	2.41064	2.7458		2.57822	0.16758
20	gmnn	gmnn	57441	NM_020567	geminin	v3-G6	2.57902	2.33817		2.45859	0.120424
21	psmd11	psmd11,gm14048	69077	NM_178616	predicted gene 14048; proteasome (prosome, macropain) 26S subunit, non-ATPase, 11	v4-C7	2.2989	2.60231		2.4506	0.151705
22	xpo1	xpo1	103573	NM_134014	exportin 1, CRM1 homolog (yeast)	v4-E5	2.26662	2.61486		2.44074	0.174121
23	psmb3	psmb3	26446	NM_011971	proteasome (prosome, macropain) subunit, beta type 3	v4-D8	2.47034	2.3246		2.39747	0.0728681
24	psmb2	psmb2	26445	NM_011970	proteasome (prosome, macropain) subunit, beta type 2	v9-B10	2.25575	2.4341		2.34492	0.0891731
25	psmb5	psmb5,gm3375	19173	NM_011186	predicted gene 3375; proteasome (prosome, macropain) subunit, beta type 5	v3-F8	2.51278	2.16696		2.33987	0.172912
26	foxl2	foxl2	26927	NM_012020	forkhead box L2	v2-B10	2.19647	2.45577		2.32612	0.129649
27	rbbp4	mrbap48; rbbp4	19646	NM_009030	retinoblastoma binding protein 4	v1-E10	2.19931	2.45048		2.3249	0.125586
28	comt1	comt1	12846	NM_007744	catechol-O-methyltransferase 1	v7-E4	1.94521	2.59956		2.27239	0.327176
29	en2	en2	13799	NM_010134	engrailed 2	v1-B3	2.552	1.9788		2.2654	0.286598
30	saps3	saps3	52036	NM_029456	SAPS domain family, member 3	v2-G10	1.90192	2.48021		2.19106	0.289145
31	psmc6	psmc6	67089	NM_025959	proteasome (prosome, macropain) 26S subunit, ATPase, 6	v5-C9	1.91577	2.37613		2.14595	0.230181
32	tmem60	tmem60	212090	NM_177601	transmembrane protein 60	v10-E3	2.00332	2.27916		2.14124	0.137923
33	psmd3	psmd3	22123	NM_009439	proteasome (prosome, macropain) 26S subunit, non-ATPase, 3	v3-G4	2.08388	2.18622		2.13505	0.0511691
34	5730528l13rik	5730528l13rik	66665	NM_028137	RIKEN cDNA 5730528L13 gene	v6-D6	1.89969	2.32964		2.11466	0.214976
35	serf2	serf2	378702	NM_011354	small EDRK-rich factor 2	v6-C10	1.86736	2.32964		2.0985	0.231137
36	bcor	bcor	71458	NM_029510	BCL6 interacting corepressor	v1-E8	2.1824	1.98346		2.08293	0.0994684
37	cdk17	cdk17	237459	NM_146239	PCTAIRE-motif protein kinase 2	v10-D8	2.19665	1.92924		2.06295	0.133707
38	uqcr10	uqcr10,gm6293	66152	NM_197979	RIKEN cDNA 1110020P15 gene; predicted gene 6293	v2-F9	2.02227	2.05247		2.03737	0.0150987
39	zfp652	zfp652	268469	NM_201609	zinc finger protein 652	v10-E8	2.01533	1.9813		1.99831	0.0170169
40	psmc5	psmc5	19184	NM_008950	SUG; protease (prosome, macropain) 26S subunit, ATPase 5	v3-B4	2.10297	1.88646		1.99472	0.108255
41	jarid2	jarid2	16468	NM_021878	jumonji, AT rich interactive domain 2	v1-F4	2.43821	1.55079		1.9945	0.443709
42	sertad1	sertad1	55942	NM_018820	SERTA domain containing 1	v1-E3	1.61374	2.28319		1.94847	0.334727
43	gsk3b	gsk3b	56637	NM_019827	glycogen synthase kinase 3 beta	v12-E6	1.02076	2.86836		1.94456	0.923801
44	pola1	pola1	18968	NM_008892	polymerase (DNA directed), alpha 1	v10-F5	2.08913	1.79604		1.94259	0.146547
45	tada3	tada3,gm9109	101206, 668331	NM_133932	transcriptional adaptor 3 (NGG1 homolog, yeast)-like; predicted gene 9109	v1-F10	1.97624	1.8777		1.92697	0.0492694
46	ifna9	ifna9	15972	NM_010507	interferon alpha 9	v9-C2	1.47539	2.36225		1.91882	0.44343
47	jun	jun oncogene	16476	NM_010591	Jun oncogene	v1-G7	1.59355	2.24242		1.91798	0.324435
48	cnot8	cnot8	69125	NM_026949	CCR4-NOT transcription complex, subunit 8	v1-B6	2.43821	1.34097		1.88959	0.548619
49	fasn	fasn	14104	NM_007988	fatty acid synthase	v11-B4	1.49134	2.27608		1.88371	0.39237
50	bub3	bub3	12237	NM_009774	budding uninhibited by benzimidazoles 3 homolog (S. cerevisiae)	v5-D1	1.22129	2.53384		1.87757	0.656275
51	tcf7l1	tcf3	21415	NM_009332	transcription factor 3	v1-C12	1.88277	1.86082		1.8718	0.0109767
52	chchd10	chchd10	103172	NM_175329	coiled-coil-helix-coiled-coil-helix domain containing 10	v9-F7	1.74329	1.97064		1.85696	0.113675
53	fhl4	fhl4	14202	NM_010214	four and a half LIM domains 4	v8-C7	1.52317	2.13566		1.82941	0.306243
54	tsc2	tsc2	22084	NM_011647	tuberous sclerosis 2	v2-F5	1.78556	1.8583		1.82193	0.0363698
55	olfr53	olfr53	258962	NM_146960	olfactory receptor 53	v3-E6	1.80752	1.83132		1.81942	0.0118977
56	dr1	nc2; dr1	13486	NM_026106	down-regulator of transcription 1	v1-C6	1.68336	1.94733		1.81534	0.131986
57	d11wsu99e	gm12168,d11wsu99e	28081	NM_138598	DNA segment, Chr 11, Wayne State University 99, expressed; predicted gene 12168	v4-D5	1.75169	1.85409		1.80289	0.0512008
58	ets1	ets1	23871	NM_011808	E26 avian leukemia oncogene 1, 5' domain	v1-D3	2.17865	1.42648		1.80256	0.376085
59	tssk2	tssk2	22115	NM_009436	testis-specific serine kinase 2	v4-C2	1.33104	2.2513		1.79117	0.460132
60	hist1h1t	h1t; hist1h1t	107970	NM_010377	histone cluster 1, H1t	v1-D8	1.90341	1.66703		1.78522	0.118193
61	vmn1r195	vmn1r195	171257	NM_134223	vomeronasal 1 receptor, I6	v9-D3	1.52166	2.03032		1.77599	0.25433
62	vcp	vcp,loc675857	269523	NM_009503	valosin containing protein	v10-G9	1.85043	1.69839		1.77441	0.0760175
63	ezh2	ezh2	14056	NM_007971	enhancer of zeste homolog 2 (Drosophila)	v2-C11	1.91812	1.63055		1.77434	0.143788
64	tsc1	tsc1	64930	NM_022887	tuberous sclerosis 1	v8-F7	1.79121	1.74627		1.76874	0.0224718
65	slmo2	slmo2	66390	NM_025531	slowmo homolog 2 (Drosophila)	v10-E5	1.84238	1.6653		1.75384	0.0885415
66	ttc34	b230396o12rik	242800	NM_172878	B230396O12 gene	v12-C4	1.6087	1.87445		1.74158	0.132872
67	esrp2	esrp2	77411	NM_176838	epithelial splicing regulatory protein 2	v9-G9	1.53446	1.89705		1.71576	0.181297
68	pgrmc1	pgrmc1	53328	NM_016783	progesterone receptor membrane component 1	v10-B10	1.68329	1.74537		1.71433	0.0310428
69	crmp1	crmp1	12933	NM_007765	collapsin response mediator protein 1	v5-E4	1.56496	1.85545		1.7102	0.145247
70	pcna	pcna,loc100046823	18538	NM_011045	proliferating cell nuclear antigen; similar to proliferating cell nuclear antigen (DNA polymerase delta auxiliary protein)	v5-A2	1.34532	2.07382		1.70957	0.364252
71	cd52	cd52	23833	NM_013706	CD52 antigen	v11-C10	1.34542	2.06655		1.70599	0.360563
72	romo1	romo1	67067	NM_025946	reactive oxygen species modulator 1	v5-F9	1.67937	1.73118		1.70527	0.0259054
73	ddx6	ddx6	13209	NM_007841	DEAD (Asp-Glu-Ala-Asp) box polypeptide 6	v5-H4	1.52546	1.87178		1.69862	0.173159
74	dpy30	2810410m20rik(dyp30),gm2059	66310	NM_024428	2810410M20RIK(Dyp30)	v12-E7	1.01472	2.36638		1.69055	0.675828
75	pphln1	pphln1	223828	NM_146062	periphilin 1	v2-D6	1.86517	1.51071		1.68794	0.177229
76	fam131a	fam131a	78408	NM_133778	family with sequence similarity 131, member A	v5-F3	1.69406	1.67568		1.68487	0.00919091
77	ttc24	ttc24	214191	NM_172526	tetratricopeptide repeat domain 24	v8-D7	1.62225	1.74145		1.68185	0.0595959
78	cdca3	cdca3	14793	NM_013538	cell division cycle associated 3	v8-C6	1.59139	1.76642		1.6789	0.0875193
79	rhod	rhod	11854	NM_007485	ras homolog gene family, member D	v4-D9	1.51247	1.83534		1.6739	0.161436
80	psmb7	psmb7	19177	NM_011187	proteasome (prosome, macropain) subunit, beta type 7	v4-E4	2.03562	1.30717		1.67139	0.364224
81	slc39a1	slc39a1	30791	NM_013901	solute carrier family 39 (zinc transporter), member 1; similar to Zinc transporter ZIP1 (Zinc-iron regulated transporter-like) (Solute carrier family 39 member 1)	v10-G7	1.84238	1.49446		1.66842	0.173962
82	spink12	spink12	78242	NM_030061	serine peptidase inhibitor, Kazal type 11	v11-E8	1.51638	1.81289		1.66464	0.148255
83	flcn	flcn, b430214a04rik	216805	NM_146018	folliculin	v11-C12	1.28419	2.03956		1.66188	0.377686
84	stx4a	stx4a	20909	NM_009294	syntaxin 4A (placental)	v3-F9	1.79968	1.52323		1.66146	0.138222
85	mbd3	mbd3	17192	NM_013595	methyl-CpG binding domain protein 3	v1-A10	1.6951	1.6179		1.6565	0.0386017
86	rorb	rorb,loc100047843	225998	NM_146095	hypothetical protein LOC100047843; RAR-related orphan receptor beta	v2-F8	1.52322	1.78589		1.65455	0.131336
87	march6*	"march6"	223455	NM_172606	membrane-associated ring finger (C3HC4) 6	v10-D6	1.56945	1.7379		1.65367	0.0842234
88	cox5b	cox5b,gm11273,loc100046079	12859	NM_009942	similar to cytochrome c oxidase, subunit Vb; predicted gene 11273; cytochrome c oxidase, subunit Vb	v6-C2	1.59837	1.69396		1.64616	0.0477974
89	phb	phb,gm4773,1700071k01rik	18673	NM_008831	prohibitin; predicted gene 4773; RIKEN cDNA 1700071K01 gene	v9-B8	1.44997	1.84006		1.64501	0.195048
90	napepld	napepld	242864	NM_178728	N-acyl phosphatidylethanolamine phospholipase D	v2-C5	1.64345	1.63755		1.6405	0.00295154
91	dlst	dlst	78920	NM_030225	dihydrolipoamide S-succinyltransferase (E2 component of 2-oxo-glutarate complex)	v3-G8	1.84454	1.41257		1.62856	0.215987
92	rrp8	1500003o22rik	101867	NM_025897	RIKEN cDNA 1500003O22 gene	v12-B3	1.44318	1.79976		1.62147	0.17829
93	usf2	usf2,loc100047980	100047980, 22282	NM_011680	similar to USF2; upstream transcription factor 2	v1-E4	1.47857	1.76365		1.62111	0.142537
94	tnfsf18	tnfsf18	240873	NM_183391	tumor necrosis factor (ligand) superfamily, member 18	v4-E8	1.54833	1.68614		1.61724	0.068905
95	rexo4	rexo4	227656	NM_207234	REX4, RNA exonuclease 4 homolog (S. cerevisiae)	v9-D6	1.59369	1.63673		1.61521	0.0215225
96	sbp	sbp	20234	NM_011321	spermine binding protein	v6-F7	1.65645	1.57246		1.61446	0.0419962
97	march7*	"march7",loc100045448	57438	NM_020575	membrane-associated ring finger (C3HC4) 7; similar to axotrophin	v11-D8	1.22547	2.00117		1.61332	0.387848
98	asb10	asb10	117590	NM_080444	ankyrin repeat and SOCS box-containing 10	v4-D7	1.51879	1.70754		1.61317	0.0943773
99	rbm34	rbm34	52202	NM_172762	RNA binding motif protein 34	v7-F9	1.25466	1.96925		1.61196	0.357297
100	gstm4	gstm4	14865	NM_026764	glutathione S-transferase, mu 4	v2-B8	1.54193	1.67311		1.60752	0.0655912
101	hgs	hgs	15239	NM_008244	HGF-regulated tyrosine kinase substrate	v4-C11	1.15993	2.05508		1.6075	0.447576
102	ctnna3	ctnna3	216033	NM_177612	catenin (cadherin associated protein), alpha 3	v4-F7	1.49992	1.70317		1.60154	0.101625
103	1700022c21rik	1700022c21rik	76416	NM_029602	RIKEN cDNA 1700022C21 gene	v12-C2	1.33693	1.86339		1.60016	0.263227
104	olfr1445	olfr1445	258694	NM_146699	olfactory receptor 1445	v5-D9	1.55165	1.64747		1.59956	0.0479106
105	sbno2	stno2; bc019206	216161	NM_183426	strawberry notch homolog 2 (Drosophila)	v1-H3	1.43064	1.76365		1.59714	0.166502
106	stat5a	stat5a	20850	NM_011488	signal transducer and activator of transcription 5A	v1-G8	1.51576	1.67302		1.59439	0.0786308
107	1700020l24rik	1700020l24rik	66330	NM_025492	RIKEN cDNA 1700020L24 gene	v6-B10	1.50624	1.68229		1.59427	0.0880267
108	rtkn	rtkn	20166	NM_009106	rhotekin	v9-C4	1.50899	1.66378		1.58639	0.0773929
109	rxfp4	rxfp4	242093	NM_181817	relaxin family peptide receptor 4	v4-F11	1.41544	1.7542		1.58482	0.169377
110	chaf1a	chaf1a	27221	NM_013733	chromatin assembly factor 1, subunit A (p150)	v1-B2	1.91209	1.25622		1.58416	0.327934
111	nup107	nup107	103468	NM_134010	nucleoporin 107	v7-B6	1.32787	1.83884		1.58336	0.255484
112	rnf125	rnf125	67664	NM_026301	ring finger protein 125	v10-F7	1.61621	1.55028		1.58325	0.0329608
113	dab2ip	dab2ip	69601	NM_001001602	disabled homolog 2 (Drosophila) interacting protein	v11-F4	2.06587	1.09331		1.57959	0.486282
114	pja2	pja2	224938	NM_144859	praja 2, RING-H2 motif containing	v6-H5	1.94297	1.21475		1.57886	0.364109
115	cd48	cd48	12506	NM_007649	CD48 antigen	v10-F9	1.79505	1.35613		1.57559	0.219461
116	rbms3	rbms3	207181	NM_178660	RNA binding motif, single stranded interacting protein	v9-F8	1.56301	1.58414		1.57358	0.0105675
117	psmb1	psmb1	19170	NM_011185	proteasome (prosome, macropain) subunit, beta type 1	v7-C5	1.68166	1.46266		1.57216	0.109502
118	cacnb2	cacnb2	12296	NM_023116	calcium channel, voltage-dependent, beta 2 subunit	v10-B6	1.39214	1.74267		1.56741	0.175264
119	sfrs7	sfrs7	225027	NM_146083	splicing factor, arginine/serine-rich 7	v3-E10	1.56332	1.55057		1.55694	0.00637921
120	etf1	etf1	225363	NM_144866	eukaryotic translation termination factor 1	v3-D5	1.72223	1.38992		1.55608	0.166155
121	morc2a	morc2a	74522	NM_198162	microrchidia 2A	v9-D8	1.50521	1.59711		1.55116	0.0459481
122	rgs13	rgs13	246709	NM_153171	regulator of G-protein signaling 13	v2-B3	1.39092	1.70966		1.55029	0.159373
123	rnf151	rnf151	67504	NM_026205	ring finger protein 151	v7-E5	1.35279	1.74567		1.54923	0.196443
124	hdac6	hdac6	15185	NM_010413	histone deacetylase 6	v1-B8	1.52207	1.57056		1.54631	0.0242452
125	prss37	1700016g05rik	67690	NM_026317	RIKEN cDNA 1700016G05 gene	v12-B6	1.41101	1.67511		1.54306	0.132052
126	sdk2	sdk2, 5330435l01rik	237979	NM_172800	sidekick homolog 2 (chicken)	v10-D10	1.50291	1.58047		1.54169	0.0387804
127	olfr908	olfr908	258872	NM_146872	olfactory receptor 908	v12-D8	1.39115	1.69042		1.54078	0.149634
128	rad54l2	srisnf2l	81000	NM_030730	RAD54 like 2 (S. cerevisiae)	v1-C5	1.86924	1.21122		1.54023	0.329009
129	rnf40	rnf40	233900	NM_172281	ring finger protein 40	v5-E10	1.45248	1.6267		1.53959	0.0871078
130	rgs10	rgs10	67865	NM_026418	regulator of G-protein signalling 10	v5-D10	1.54096	1.53389		1.53743	0.00353631
131	wbp7	wbp7; 2610014h22rik	75410	NM_029274	WW domain binding protein 7	v1-G6	1.62738	1.44654		1.53696	0.0904178
132	3830406c13rik	3830406c13rik	218734	NM_146051	RIKEN cDNA 3830406C13 gene	v6-E5	1.48436	1.58898		1.53667	0.0523091
133	glra2	glra2	237213	NM_183427	glycine receptor, alpha 2 subunit	v4-C4	1.53541	1.53497		1.53519	0.000220174
134	zfp747	zfp747,loc638819	269997	NM_175560	similar to zinc finger protein HIT-39; zinc finger protein 747	v6-D9	1.28571	1.76336		1.52454	0.238823
135	ido2	ido2	209176	NM_145949	indoleamine 2,3-dioxygenase 2	v10-B2	1.67601	1.37287		1.52444	0.151568
136	btc	btc	12223	NM_007568	betacellulin, epidermal growth factor family member	v4-G4	1.32329	1.72481		1.52405	0.20076
137	olfr890	olfr890	258474	NM_146481	olfactory receptor 890	v3-C2	1.57797	1.46503		1.5215	0.0564692
138	gata3	gata3	14462	NM_008091	GATA binding protein 3	v1-F3	1.36765	1.66575		1.5167	0.149048
139	nsun7	nsun7,loc100047299	70918	NM_027602	similar to NOL1/NOP2/Sun domain family, member 7; NOL1/NOP2/Sun domain family, member 7	v11-B5	1.44623	1.5755		1.51087	0.0646341
140	st8sia1	st8sia1	20449, 320852	NM_011374	ST8 alpha-N-acetyl-neuraminide alpha-2,8-sialyltransferase 1	v7-D10	1.42428	1.59206		1.50817	0.083894
141	mrpl35	mrpl35	66223	NM_025430	mitochondrial ribosomal protein L35	v2-F2	1.57095	1.44407		1.50751	0.0634373
142	wnt7b	wnt7b	22422	NM_009528	wingless-related MMTV integration site 7B	v3-D3	1.58723	1.42405		1.50564	0.081594
143	actbl2	4732495g21rik	238880	NM_175497	actin, beta-like 2	v11-G6	1.64253	1.35804		1.50029	0.142248
144	ik	ik	24010	NM_011879	IK cytokine	v10-H3	1.60004	1.39798		1.49901	0.101034
145	auh	auh	11992	NM_016709	AU RNA binding protein/enoyl-coenzyme A hydratase	v4-F5	1.30952	1.68614		1.49783	0.188313
146	tdp1	tdp1	104884	NM_028354	tyrosyl-DNA phosphodiesterase 1	v9-E5	1.35199	1.64059		1.49629	0.1443
147	myo10	myo10	17909	NM_019472	myosin X	v3-E5	1.70887	1.28245		1.49566	0.213207
148	trmt112	trmt112,trmt112-ps,gm13072	67674	NM_026306	RIKEN cDNA 0610038D11 gene; predicted gene 13072; predicted gene 7828	v5-C6	1.54505	1.44491		1.49498	0.050071
149	ikbkap	ikbkap	230233	NM_026079	inhibitor of kappa light polypeptide enhancer in B-cells, kinase complex-associated protein	v1-B4	1.7481	1.24102		1.49456	0.253544
150	hip1	hip1	215114	NM_146001	huntingtin interacting protein 1	v4-F9	1.47635	1.50992		1.49313	0.0167849
151	h3f3b	h3f3a,b,cgm*	100039203	NM_008211	H3 histone, family 3A/B; predicted gene 14383;	v12-A5	1.26517	1.71819		1.49168	0.226512
152	glud1	glud1	14661	NM_008133	glutamate dehydrogenase 1; predicted gene 5902	v6-F2	1.45775	1.52082		1.48929	0.0315357
153	paqr9	paqr9	75552	NM_198414	progestin and adipoQ receptor family member IX	v3-D7	1.58983	1.38739		1.48861	0.101222
154	olfr876	olfr876	258883	NM_146883	olfactory receptor 876	v8-D10	1.52982	1.44563		1.48773	0.0420931
155	mtnr1b	mtnr1b	244701	NM_145712	melatonin receptor 1B	v11-F7	1.52272	1.45167		1.48719	0.0355259
156	tgif2	tgif2,gm7148	634967, 228839, 625574	NM_173396	TGFB-induced factor homeobox 2; predicted gene, OTTMUSG00000007704; similar to TGFB-induced factor 2	v1-D6	1.23582	1.73274		1.48428	0.248464
157	bag2	bag2	213539	NM_145392	Bcl2-associated athanogene 2	v11-G11	1.17486	1.79291		1.48389	0.309021
158	mrps10	mrps10	64657	NM_183086	mitochondrial ribosomal protein S10	v5-B5	1.3565	1.60625		1.48138	0.124872
159	psma5	psma5	26442	NM_011967	proteasome (prosome, macropain) subunit, alpha type 5	v7-E3	1.30119	1.64466		1.47293	0.171732
160	s100g	s100g	12309	NM_009789	S100 calcium binding protein G	v4-D6	1.45094	1.49144		1.47119	0.020254
161	c230052i12rik	c230052i12rik	101831	NM_178643	RIKEN cDNA C230052I12 gene	v3-F10	1.65856	1.28245		1.4705	0.188052
162	u2af2	u2af2	22185	NM_133671	U2 small nuclear ribonucleoprotein auxiliary factor (U2AF) 2	v7-E8	1.42334	1.51665		1.46999	0.0466555
163	csde1	csde1,gm5064	229663	NM_144901	predicted gene 5064; cold shock domain containing E1, RNA binding	v7-C2	1.8375	1.10051		1.469	0.368496
164	il10rb	il10rb	16155	NM_008349	interleukin 10 receptor, beta	v10-E4	1.59596	1.33963		1.4678	0.128168
165	1700028p14rik	1700028p14rik,loc100044197	67483	NM_026188	hypothetical protein LOC100044197; RIKEN cDNA 1700028P14 gene	v6-F8	1.48436	1.44727		1.46581	0.0185455
166	vmn1r24	vmn1r24,vmn1r-ps20	171191	NM_134173	vomeronasal 1 receptor, C18; predicted gene 8370	v4-E3	1.22231	1.70754		1.46493	0.242619
167	nkd2	nkd2	72293	NM_028186	naked cuticle 2 homolog (Drosophila)	v8-F5	1.44848	1.47598		1.46223	0.01375
168	cyp26b1	cyp26b1	232174	NM_175475	cytochrome P450, family 26, subfamily b, polypeptide 1	v9-A2	0.90051	2.02193		1.46122	0.560712
169	vmn1r189	vmn1r189	252906	NM_145844	vomeronasal 1 receptor, H2	v4-E2	1.38995	1.53234		1.46115	0.0711989
170	pex11c	pex11c	69129	NM_026951	peroxisomal biogenesis factor 11 gamma	v2-A10	1.58984	1.33152		1.46068	0.129161
171	lrrc61	lrrc61	243371	NM_177736	leucine rich repeat containing 61	v8-D9	1.48404	1.43723		1.46063	0.0234073
172	nmnat2	nmnat2	226518	NM_175460	nicotinamide nucleotide adenylyltransferase 2	v10-C4	1.68498	1.23519		1.46008	0.224893
173	stk16	stk16	20872	NM_011494	serine/threonine kinase 16	v10-C10	1.63676	1.28332		1.46004	0.176721
174	rqcd1	rqcd1	58184	NM_021383	rcd1 (required for cell differentiation) homolog 1 (S. pombe)	v1-F5	1.37324	1.53484		1.45404	0.0807974
175	crlf2	crlf2	57914	NM_016715	cytokine receptor-like factor 2	v7-B10	1.42674	1.4809		1.45382	0.0270802
176	slc5a5	slc5a5	114479	NM_053248	solute carrier family 5 (sodium iodide symporter), member 5	v6-D5	1.46629	1.44116		1.45372	0.0125648
177	ube3c	ube3c	100763	NM_133907	ubiquitin protein ligase E3C	v11-H3	1.06471	1.84188		1.4533	0.388582
178	abcc2	abcc2	12780	NM_013806	ATP-binding cassette, sub-family C (CFTR/MRP), member 2	v10-F2	1.4905	1.41286		1.45168	0.0388217
179	hemt1	hemt1	15202	NM_010416	hematopoietic cell transcript 1	v2-B5	1.42187	1.47936		1.45062	0.0287494
180	fam118b	fam118b	109229	NM_175411	protein phosphatase 4, regulatory subunit 1-like; family with sequence similarity 118, member B	v8-D6	0.897955	2.00313		1.45055	0.55259
181	fdx1	fdx1	14148	NM_007996	ferredoxin 1	v2-C10	1.54823	1.35036		1.44929	0.0989327
182	rab24	rab24	19336	NM_009000	RAB24, member RAS oncogene family	v6-E8	1.49655	1.40029		1.44842	0.0481287
183	pole	pole	18973	NM_011132	polymerase (DNA directed), epsilon	v7-D1	1.38311	1.51055		1.44683	0.0637181
184	pigv	pigv	230801	NM_178698	phosphatidylinositol glycan anchor biosynthesis, class V	v9-E6	1.31926	1.57213		1.4457	0.126434
185	padi3	padi3	18601	NM_011060	peptidyl arginine deiminase, type III	v7-D9	1.4843	1.4024		1.44335	0.0409478
186	slc10a4	slc10a4	231290	NM_173403	solute carrier family 10 (sodium/bile acid cotransporter family), member 4	v5-C7	1.39653	1.48885		1.44269	0.0461578
187	c230096c10rik	c230096c10rik	230866	NM_146157	RIKEN cDNA C230096C10 gene	v3-F11	1.5119	1.37068		1.44129	0.0706085
188	atp6v0d2	atp6v0d2	242341	NM_175406	ATPase, H+ transporting, lysosomal V0 subunit D2	v3-B10	1.5735	1.30846		1.44098	0.132522
189	wars	wars,loc640248	22375	NM_011710	tryptophanyl-tRNA synthetase; similar to tryptophanyl-tRNA synthetase	v6-G9	1.53382	1.34421		1.43902	0.0948037
190	dmbx1	otx3, dmbx1	140477	NM_001025567	diencephalon/mesencephalon homeobox 1	v11-E6	1.24824	1.62568		1.43696	0.188722
191	cdo1	cdo1	12583	NM_033037	cysteine dioxygenase 1, cytosolic	v9-G6	1.64171	1.22439		1.43305	0.208657
192	creb3l4	creb3l4	78284	NM_030080	cAMP responsive element binding protein 3-like 4	v1-C10	1.50256	1.36317		1.43287	0.0696932
193	4921524j17rik	4921524j17rik	66714	NM_025722	predicted gene 8659; aldolase 1, A isoform, retrogene 1	v7-D8	1.18619	1.67852		1.43236	0.246169
194	nup88	nup88	19069	NM_172394	nucleoporin 88	v8-C2	1.18242	1.67976		1.43109	0.248667
195	olfr435	olfr435	258647	NM_146653	olfactory receptor 435	v2-C4	1.34394	1.51708		1.43051	0.0865702
196	pex14	pex14	56273	NM_019781	peroxisomal biogenesis factor 14	v2-G6	1.48054	1.37613		1.42833	0.052209
197	dhx9	dhx9	13211	NM_007842	DEAH (Asp-Glu-Ala-His) box polypeptide 9	v3-B5	1.48196	1.3732		1.42758	0.0543794
198	ddx5	ddx5,gm12183	432554, 13207	NM_007840	DEAD (Asp-Glu-Ala-Asp) box polypeptide 5; predicted gene 12183	v1-C2	1.58831	1.26134		1.42482	0.163486
199	pih1d2	pih1d2,loc100048151	72614	NM_028300	PIH1 domain containing 2; similar to PIH1 domain containing 2	v9-C10	1.27993	1.56852		1.42422	0.144295
200	psmd6	psmd6	66413	NM_025550	proteasome (prosome, macropain) 26S subunit, non-ATPase, 6	v8-H10	1.76654	1.07905		1.42279	0.343744
201	metrnl	metrnl	210029	NM_144797	meteorin, glial cell differentiation regulator-like	v3-D6	1.53226	1.31126		1.42176	0.110498
202	galnt9	galnt9	231605	NM_198306	UDP-N-acetyl-alpha-D-galactosamine:polypeptide N-acetylgalactosaminyltransferase 9	v9-B6	1.40631	1.43164		1.41897	0.0126637
203	tssk1	tssk1	22114	NM_009435	testis-specific serine kinase 1	v5-F7	1.2857	1.55057		1.41813	0.132433
204	neil1	neil1	72774	NM_028347	nei endonuclease VIII-like 1 (E. coli)	v7-G11	1.23956	1.59567		1.41762	0.178059
205	gm5087	c630025c03	328354	NM_177813	predicted gene, EG328354	v12-C11	1.2748	1.55788		1.41634	0.14154
206	olfr361	olfr361	258365	NM_146368	olfactory receptor 361	v7-D3	1.28316	1.54477		1.41397	0.130809
207	lgi2	lgi2	246316	NM_144945	leucine-rich repeat LGI family, member 2	v8-E6	1.49282	1.33137		1.4121	0.080721
208	fam188a	fam188a	66960	NM_024185	RIKEN cDNA 2310047O13 gene	v10-C11	1.52431	1.29903		1.41167	0.112641
209	commd10	commd10	69456	NM_178377	COMM domain containing 10	v7-F4	1.21973	1.60217		1.41095	0.191219
210	uqcrfs1	uqcrfs1	66694	NM_025710	ubiquinol-cytochrome c reductase, Rieske iron-sulfur polypeptide 1	v3-A2	1.47466	1.34581		1.41024	0.064423
211	wfikkn2	wfikkn2	278507	NM_181819	WAP, follistatin/kazal, immunoglobulin, kunitz and netrin domain containing 2	v3-F5	1.47218	1.34581		1.409	0.0631817
212	klk1b21	klk1b21	16616	NM_010642	kallikrein 1-related peptidase b21	v9-B5	1.36871	1.44639		1.40755	0.0388423
213	ebf3	ebf3	13593	NM_010096	early B-cell factor 3	v1-D10	1.42247	1.39153		1.407	0.0154692
214	adora3	adora3	11542	NM_009631	adenosine A3 receptor	v2-F7	1.55182	1.25963		1.40572	0.146093
215	olfr926	olfr926	258811	NM_146815	olfactory receptor 926	v7-D6	1.26254	1.54758		1.40506	0.14252
216	yipf1	yipf1	230584	NM_145550	Yip1 domain family, member 1	v9-D5	1.33864	1.46995		1.4043	0.0656556
217	olfr110	olfr110	258325	NM_146328	olfactory receptor 110	v7-G6	1.31179	1.49566		1.40372	0.0919319
218	mettl14	mettl14	210529	NM_201638	methyltransferase like 14	v6-F5	1.33568	1.4712		1.40344	0.0677612
219	akr1b7	akr1b7	11997	NM_009731	aldo-keto reductase family 1, member B7	v6-G4	1.27266	1.53354		1.4031	0.130438
220	plekhf1	plekhf1,gm7084	72287	NM_024413	predicted gene 7084; pleckstrin homology domain containing, family F (with FYVE domain) member 1	v6-G10	1.61835	1.18355		1.40095	0.2174
221	fut10	fut10	171167	NM_134161	fucosyltransferase 10	v4-C9	1.36408	1.43504		1.39956	0.0354764
222	pld3	pld3	18807	NM_011116	phospholipase D family, member 3	v3-F4	1.61007	1.18846		1.39927	0.210806
223	mbtps1	mbtps1	56453	NM_019709	membrane-bound transcription factor peptidase, site 1	v8-C9	1.30627	1.49207		1.39917	0.0929006
224	tmprss12	tmprss12, 4930478a21rik	75002	NM_183109	transmembrane protease, serine 12	v11-F9	1.29172	1.50595		1.39883	0.107114
225	frs2	frs2	327826	NM_177798	fibroblast growth factor receptor substrate 2	v8-F10	1.35873	1.43723		1.39798	0.0392474
226	kcnip1	kcnip1	70357	NM_027398	Kv channel-interacting protein 1	v5-F5	1.25989	1.53389		1.39689	0.136999
227	cd164	cd164	53599	NM_016898	CD164 antigen	v2-E4	1.52322	1.26994		1.39658	0.126642
228	1100001g20rik	1100001g20rik	66107	NM_183249	RIKEN cDNA 1100001G20 gene	v5-D8	1.29322	1.49978		1.3965	0.103282
229	olfr223	olfr223	258421	NM_146429	olfactory receptor 223	v3-D8	1.43851	1.35124		1.39487	0.043631
230	sectm1a	sectm1a	209588	NM_145373	secreted and transmembrane 1A	v4-F10	1.3072	1.48015		1.39367	0.0864714
231	ccdc134	ccdc134	76457	NM_172428	coiled-coil domain containing 134	v9-G7	1.40624	1.38078		1.39351	0.0127313
232	ccdc32	ccdc32	269336	NM_199310	coiled-coil domain containing 32	v4-D10	1.31254	1.47323		1.39289	0.0803448
233	vps37d	vps37d	194309	NM_177574	vacuolar protein sorting 37D (yeast)	v11-C6	1.26351	1.5189		1.39121	0.127699
234	ddc	ddc	13195	NM_016672	dopa decarboxylase	v4-G11	1.20759	1.56697		1.38728	0.179686
235	fam73a	fam73a	215708	NM_174868	family with sequence similarity 73, member A	v2-G8	1.40785	1.36152		1.38469	0.0231649
236	b3gnt9	b3gnt9	97440	NM_178879	UDP-GlcNAc:betaGal beta-1,3-N-acetylglucosaminyltransferase 9	v6-F10	1.35497	1.41183		1.3834	0.0284311
237	glul	glul,gm4949	14645	NM_008131	predicted gene 4949; glutamate-ammonia ligase (glutamine synthetase)	v9-C7	1.39137	1.3752		1.38328	0.00808644
238	fam126a	fam126a	84652	NM_053090	family with sequence similarity 126, member A	v5-C10	1.63998	1.12553		1.38276	0.257224
239	dvl1	dvl1	13542	NM_010091	dishevelled, dsh homolog 1 (Drosophila)	v4-B11	1.45902	1.3043		1.38166	0.0773589
240	pdlim3	pdlim3	53318	NM_016798	PDZ and LIM domain 3	v9-G4	1.44153	1.32135		1.38144	0.0600906
241	olfr821	olfr821	258772	NM_146776	olfactory receptor 821	v2-G7	1.58662	1.17574		1.38118	0.205436
242	nav2	nav2	78286	NM_175272	neuron navigator 2	v11-F10	1.37887	1.38269		1.38078	0.00191361
243	otx2	otx2	18424	NM_144841	orthodenticle homolog 2 (Drosophila)	v10-C5	1.20569	1.54514		1.37542	0.169726
244	gtf2h3	gtf2h3	209357	NM_181410	general transcription factor IIH, polypeptide 3	v10-F10	1.56031	1.19039		1.37535	0.18496
245	tle3	tle3	21887	NM_009389	transducin-like enhancer of split 3, homolog of Drosophila E(spl)	v6-F3	1.41003	1.33639		1.37321	0.0368222
246	topors	topors	106021	NM_134097	topoisomerase I binding, arginine/serine-rich	v1-G9	1.32922	1.41652		1.37287	0.0436542
247	gpi1	gpi1	14751	NM_008155	glucose phosphate isomerase 1	v3-G9	1.42669	1.31651		1.3716	0.0550879
248	kcne4	kcne4	57814	NM_021342	potassium voltage-gated channel, Isk-related subfamily, gene 4	v7-D7	1.20285	1.53513		1.36899	0.166139
249	hspa9	hspa9	15526	NM_010481	heat shock protein 9	v8-D3	1.26862	1.46739		1.368	0.0993878
250	nlrp9a	nlrp9a	233001	NM_001048220	similar to NALP9A; NLR family, pyrin domain containing 9A	v3-F7	1.39191	1.34318		1.36754	0.0243621
251	ahcyl2	ahcyl2, 4631427c17rik	74340	NM_021414	S-adenosylhomocysteine hydrolase-like 2	v11-D10	1.19135	1.54077		1.36606	0.174708
252	tm9sf1	tm9sf1	74140	NM_028780	transmembrane 9 superfamily member 1	v8-D5	1.23737	1.49455		1.36596	0.12859
253	dhx38	dhx38	64340	NM_178380	DEAH (Asp-Glu-Ala-His) box polypeptide 38	v2-D5	1.4719	1.25452		1.36321	0.108694
254	acox1	acox1	11430	NM_015729	acyl-Coenzyme A oxidase 1, palmitoyl	v11-C7	1.24319	1.48154		1.36237	0.119176
255	rab1b	rab1b	76308	NM_029576	RAB1B, member RAS oncogene family	v10-D5	1.49302	1.23021		1.36162	0.131407
256	srf	srf	20807	NM_020493	serum response factor	v1-C1	1.75585	0.96737		1.36161	0.394241
257	cstad	cstad	78617	NM_030137	CSA-conditional, T cell activation-dependent protein	v4-B2	1.12325	1.59976		1.3615	0.238253
258	hmox1	hmox1	15368	NM_010442	heme oxygenase (decycling) 1	v9-B2	1.37196	1.35073		1.36134	0.0106165
259	kcnk13	kcnk13	217826	NM_146037	potassium channel, subfamily K, member 13	v8-C4	1.31176	1.40779		1.35978	0.0480176
260	acer1	acer1	171168	NM_175731	alkaline ceramidase 1	v10-E2	1.02898	1.68397		1.35647	0.327496
261	nxf7	nxf7	170722	NM_130888	nuclear RNA export factor 7	v8-C10	1.14694	1.56257		1.35475	0.207815
262	padi6	padi5; padi6	242726	NM_153106	peptidyl arginine deiminase, type VI	v1-C11	1.39888	1.30845		1.35366	0.0452142
263	4931406b18rik	4931406b18rik	74054	NM_028737	RIKEN cDNA 4931406B18 gene	v11-E5	1.479	1.22801		1.35351	0.125494
264	cited2	cited2	17684	NM_010828	Cbp/p300-interacting transactivator, with Glu/Asp-rich carboxy-terminal domain, 2	v7-E6	1.2323	1.47447		1.35339	0.121085
265	tcerg1l	tcerg1l; 5730476p14rik	70571	NM_183289	transcription elongation regulator 1-like	v1-D7	1.27716	1.42648		1.35182	0.0746591
266	trmt2a	trmt2a	15547	NM_008307	TRM2 tRNA methyltransferase 2 homolog A (S. cerevisiae)	v8-F3	1.17477	1.52751		1.35114	0.176372
267	9930021d14rik	9930021d14rik	319259	NM_175682	RIKEN cDNA 9930021D14 gene	v7-C6	1.30945	1.39119		1.35032	0.0408699
268	zfp647	zfp647	239546	NM_172817	zinc finger protein 647	v9-E4	1.33007	1.37003		1.35005	0.0199782
269	hmg20a	hmg20a	66867	NM_025812	high mobility group 20A	v1-F2	1.25087	1.44654		1.3487	0.097838
270	nuak1	nuak1	77976	NM_001004363	NUAK family, SNF1-like kinase, 1	v4-C6	1.29363	1.40287		1.34825	0.0546204
271	ssna1	ssna1	68475	NM_023464	Sjogren's syndrome nuclear autoantigen 1	v8-E4	1.23737	1.45768		1.34753	0.110154
272	fam26f	fam26f, a630077b13rik	215900	NM_175449	family with sequence similarity 26, member F	v11-F8	1.27092	1.41671		1.34382	0.0728952
273	psma1	psma1	26440	NM_011965	proteasome (prosome, macropain) subunit, alpha type 1	v10-H10	1.10583	1.57694		1.34139	0.235557
274	hnmt	hnmt	140483	NM_080462	histamine N-methyltransferase	v3-A7	1.89249	0.786844		1.33967	0.552823
275	smpd3	smpd3	58994	NM_021491	sphingomyelin phosphodiesterase 3, neutral	v9-D7	1.12262	1.5558		1.33921	0.216592
276	trerf1	trerf1	224829	NM_172622	transcriptional regulating factor 1	v8-E2	1.35075	1.32363		1.33719	0.0135627
277	mxd3	mad3; mxd3	17121	NM_016662	Max dimerization protein 3	v1-D5	1.47734	1.19661		1.33698	0.140362
278	gsta1	gsta1	14857	NM_008181	glutathione S-transferase, alpha 1 (Ya)	v9-F5	1.35754	1.31584		1.33669	0.0208525
279	nploc4	nploc4	217365	NM_199469	nuclear protein localization 4 homolog (S. cerevisiae)	v5-B4	1.31557	1.35541		1.33549	0.0199212
280	rcc1	rcc1	100088	NM_133878	regulator of chromosome condensation 1	v4-A10	1.39567	1.27315		1.33441	0.0612622
281	magea6	magea6	17142	NM_020019	melanoma antigen, family A, 6	v8-G10	1.66028	1.0081		1.33419	0.326092
282	strap	strap	20901	NM_011499	serine/threonine kinase receptor associated protein	v10-C7	1.73318	0.927172		1.33017	0.403002
283	prph2	prph2	19133	NM_008938	peripherin 2	v11-E4	1.2533	1.40631		1.32981	0.0765035
284	kdm4a	jmjd2a	230674	NM_172382	lysine (K)-specific demethylase 4A	v1-A8	1.15879	1.49566		1.32722	0.168434
285	atp5sl	atp5sl	66349	NM_025504	ATP5S-like	v10-G4	1.27584	1.37523		1.32554	0.0496978
286	idh3g	idh3g	15929	NM_008323	isocitrate dehydrogenase 3 (NAD+), gamma	v2-F10	1.38231	1.2677		1.325	0.0573053
287	vmn1r208	vmn1r208	171252	NM_134218	vomeronasal 1 receptor, H9	v10-B8	1.33412	1.31049		1.3223	0.0118172
288	sqle	sqle	20775	NM_009270	squalene epoxidase	v8-E8	1.08138	1.56257		1.32197	0.240593
289	tssk3	tssk3	58864	NM_080442	testis-specific serine kinase 3	v4-F2	1.35851	1.28107		1.31979	0.0387206
290	kcnb2	kcnb2	98741	NM_001098528	potassium voltage gated channel, Shab-related subfamily, member 2	v4-G7	1.4013	1.23782		1.31956	0.08174
291	ctbp1	ctbp1,loc100045360	13016, 100045360	NM_013502	similar to CtBP1 protein; C-terminal binding protein 1	v1-C7	1.31991	1.31919		1.31955	0.000363871
292	cdc25b	cdc25b	12531	NM_023117	cell division cycle 25 homolog B (S. pombe)	v11-B10	1.20363	1.43502		1.31932	0.115692
293	1700029g01rik	1700029g01rik	66938	NM_025856	RIKEN cDNA 1700029G01 gene	v7-D5	1.2936	1.34187		1.31774	0.024134
294	tssk6	tssk6	83984	NM_032004	testis-specific serine kinase 6	v9-G11	1.24128	1.39187		1.31658	0.0752956
295	tm4sf4	tm4sf4	229302	NM_145539	transmembrane 4 superfamily member 4	v4-D3	1.15527	1.46466		1.30997	0.154693
296	npy1r	npy1r	18166	NM_010934	neuropeptide Y receptor Y1	v10-G6	1.33106	1.28717		1.30911	0.0219463
297	ngfr	ngfr	18053	NM_033217	nerve growth factor receptor (TNFR superfamily, member 16)	v6-C4	1.34604	1.26993		1.30798	0.0380572
298	epb4.1l4b	epb4.1l4b	54357	NM_019427	erythrocyte protein band 4.1-like 4b	v10-B11	1.36957	1.24154		1.30556	0.064013
299	palm	palm	18483	NM_023128	paralemmin	v7-F3	0.96627	1.64466		1.30546	0.339194
300	galns	galns	50917	NM_016722	galactosamine (N-acetyl)-6-sulfate sulfatase	v6-B3	1.37958	1.22953		1.30455	0.075021
301	nt5c	nt5c	50773	NM_015807	5',3'-nucleotidase, cytosolic	v4-B3	1.09216	1.51614		1.30415	0.211988
302	cyb561	cyb561	13056	NM_007805	cytochrome b-561	v8-G7	1.24979	1.358		1.30389	0.0541071
303	olfr513	olfr513	258718	NM_146723	olfactory receptor 513	v4-G6	1.21294	1.39152		1.30223	0.0892922
304	slc35f5	slc35f5	74150	NM_028787	solute carrier family 35, member F5	v11-B3	1.1038	1.49986		1.30183	0.198033
305	ppip5k1	hisppd2a, b430315c20rik	327655	NM_178795	histidine acid phosphatase domain containing 2A	v11-F11	1.31856	1.2835		1.30103	0.017527
306	edc4	edc4	234699	NM_181594	enhancer of mRNA decapping 4	v2-E3	1.33068	1.26994		1.30031	0.0303707
307	psmd14	psmd14	59029	NM_021526	proteasome (prosome, macropain) 26S subunit, non-ATPase, 14	v6-A6	1.30135	1.29592		1.29863	0.00271629
308	adcy4	adcy4	104110	NM_080435	adenylate cyclase 4	v10-E6	1.41852	1.17685		1.29768	0.120834
309	olfr362	olfr362	259053	NM_147051	olfactory receptor 362	v4-C5	1.25233	1.34169		1.29701	0.0446832
310	zfp352	zfp352	236537	NM_153102	zinc finger protein 352	v10-B5	1.35844	1.23519		1.29681	0.0616248
311	fgg	fgg	99571	NM_133862	fibrinogen gamma chain	v3-C9	1.33375	1.25963		1.29669	0.0370601
312	ciz1	ciz1	68379	NM_028412	CDKN1A interacting zinc finger protein 1	v10-G11	1.25257	1.33993		1.29625	0.0436809
313	pdk4	pdk4	27273	NM_013743	pyruvate dehydrogenase kinase, isoenzyme 4	v2-D3	1.4686	1.12266		1.29563	0.172967
314	mrpl49	mrpl49,loc100048603	18120	NM_026246	mitochondrial ribosomal protein L49; similar to mitochondrial ribosomal protein L49	v8-F8	1.37044	1.2202		1.29532	0.0751221
315	il1f5	il1f5	54450	NM_019451	interleukin 1 family, member 5 (delta)	v6-C6	1.20565	1.38079		1.29322	0.0875667
316	ddb2	ddb2	107986	NM_028119	damage specific DNA binding protein 2	v7-B11	1.12341	1.45993		1.29167	0.168259
317	sox1	sox1	20664	NM_009233	SRY-box containing gene 1	v1-E5	1.37575	1.20633		1.29104	0.0847136
318	atf7ip2	atf7ip2	75329	XM_148109	activating transcription factor 7 interacting protein 2	v9-F10	1.39137	1.19039		1.29088	0.10049
319	cd151	cd151	12476	NM_009842	CD151 antigen	v3-C4	1.42082	1.15797		1.28939	0.131426
320	olfr657	olfr657	258309	NM_146312	olfactory receptor 657	v7-F8	1.16475	1.41371		1.28923	0.124482
321	zbtb17	miz1; zfp100	22642	NM_009541	zinc finger and BTB domain containing 17	v1-G11	1.3359	1.24106		1.28848	0.0474194
322	sox10	sox10	20665	XM_128139	SRY-box containing gene 10	v9-D10	1.22905	1.34531		1.28718	0.0581323
323	pnpla7	pnpla7	241274	NM_146251	patatin-like phospholipase domain containing 7	v9-F9	1.46811	1.10547		1.28679	0.181319
324	ugt2b35	ugt2b35	243085	NM_172881	UDP glucuronosyltransferase 2 family, polypeptide B35	v7-G4	1.26254	1.31		1.28627	0.0237273
325	gpsm2	gpsm2	76123	NM_029522	G-protein signalling modulator 2 (AGS3-like, C. elegans)	v9-G10	1.35754	1.21453		1.28603	0.0715053
326	rnd1	rnd1	223881	NM_172612	Rho family GTPase 1	v2-F3	1.38789	1.17927		1.28358	0.104308
327	st3gal3	st3gal3	20441	NM_009176	ST3 beta-galactoside alpha-2,3-sialyltransferase 3	v3-C11	1.3035	1.26204		1.28277	0.0207281
328	il33	il33, 9230117n10rik	77125	NM_133775	interleukin 33	v11-C11	1.16762	1.39707		1.28234	0.114727
329	1110002n22rik	1110002n22rik	68550	NM_183275	RIKEN cDNA 1110002N22 gene	v12-B2	1.28528	1.27918		1.28223	0.00304872
330	ttll9	ttll9, 4930509o20rik	74711	NM_029064	tubulin tyrosine ligase like family 9	v8-G11	1.24461	1.31285		1.27873	0.0341196
331	dpp7	dpp7	83768	NM_031843	dipeptidylpeptidase 7	v2-F11	1.30947	1.24721		1.27834	0.0311289
332	olfr888	olfr888	258416	NM_146424	olfactory receptor 888	v4-B8	1.14388	1.40859		1.27623	0.132357
333	adhfe1	adhfe1	76187	NM_175236	alcohol dehydrogenase, iron containing, 1	v5-D7	1.27741	1.27498		1.2762	0.0012117
334	utf1	utf1	22286	NM_009482	undifferentiated embryonic cell transcription factor 1	v1-B5	1.19183	1.35871		1.27527	0.08344
335	tapt1	tapt1	231225	NM_173764	transmembrane anterior posterior transformation 1	v7-G8	1.20285	1.34726		1.27505	0.0722053
336	cyct	cyct	13067	NM_009989	cytochrome c, testis	v8-F2	1.21705	1.33137		1.27421	0.0571613
337	olfr780	olfr780	258281	NM_146284	olfactory receptor 780	v7-H6	1.16008	1.38827		1.27417	0.114094
338	ufsp2	ufsp2	192169	NM_138668	UFM1-specific peptidase 2	v9-C9	1.11574	1.43164		1.27369	0.157947
339	nras	nras,loc100046704	18176	NM_010937	similar to neuroblastoma ras oncogene; neuroblastoma ras oncogene	v2-C6	1.34935	1.19759		1.27347	0.0758817
340	vmn1r211	vmn1r211	171277	NM_134243	vomeronasal 1 receptor, H20	v5-B8	1.20434	1.33893		1.27163	0.067295
341	mug1	mug1,gm7298	17836	NM_008645	murinoglobulin 1; predicted gene 7298	v5-E8	1.28265	1.25983		1.27124	0.0114136
342	relt	relt,loc677429	320100	NM_177073	RELT tumor necrosis factor receptor	v3-D10	1.31712	1.22476		1.27094	0.0461802
343	abca16	abca16	233810	NM_207130	ATP-binding cassette, sub-family A (ABC1), member 16	v8-F11	1.24396	1.29388		1.26892	0.0249594
344	rspo4	rspo4, a930029k19rik	228770	NM_001040689	R-spondin family, member 4	v11-C4	1.31576	1.22054		1.26815	0.0476098
345	tssk3	tssk3	117545	NM_080442	testis-specific serine kinase 3	v3-D9	1.30684	1.22714		1.26699	0.0398506
346	mrps18a	mrps18a	68565	NM_026768	mitochondrial ribosomal protein S18A	v7-H7	1.14377	1.38562		1.26469	0.120926
347	olfr136	olfr136	258803	NM_146807	olfactory receptor 136	v9-G8	1.29564	1.23176		1.2637	0.0319444
348	d16ertd472e	d16ertd472e	67102	NM_025967	DNA segment, Chr 16, ERATO Doi 472, expressed	v5-G6	1.27762	1.24968		1.26365	0.0139725
349	rhox3a	rhox3a,rhox3g,rhox3e	378429	NM_194063	reproductive homeobox 3E; reproductive homeobox 3G; reproductive homeobox 3A	v2-D10	1.24536	1.28069		1.26303	0.0176615
350	kctd15	kctd15	233107	NM_146188	potassium channel tetramerisation domain containing 15	v6-D3	1.29611	1.22953		1.26282	0.0332906
351	cxcr3	cxcr3,loc100047702	12766	NM_009910	chemokine (C-X-C motif) receptor 3	v5-D5	1.37011	1.15542		1.26277	0.107341
352	spa17	spa17	20686	NM_011449	sperm autoantigenic protein 17	v3-G7	1.26503	1.26048		1.26276	0.00227732
353	mblac1	mblac1	330216	NM_177878	metallo-beta-lactamase domain containing 1	v10-G8	1.36717	1.15807		1.26262	0.104552
354	zfp420	zfp420	233058	NM_172740	zinc finger protein 420	v3-B6	1.28804	1.237		1.26252	0.0255183
355	rims4	rims4	241770	NM_183023	regulating synaptic membrane exocytosis 4	v8-E5	1.31327	1.21036		1.26181	0.0514545
356	rap1a	rap1a,gm9392,loc100046373	109905	NM_145541	predicted gene 9392; similar to Raichu404X; RAS-related protein-1a	v7-F2	1.27511	1.24605		1.26058	0.0145272
357	kcnk10	1700024d23rik	72258	NM_029911	RIKEN cDNA 1700024B05 gene	v4-G9	1.16243	1.35808		1.26026	0.0978224
358	insrr	insrr	23920	NM_011832	insulin receptor-related receptor	v4-F3	1.15127	1.36913		1.2602	0.108926
359	pcdh15	pcdh15	11994	NM_023115	protocadherin 15	v11-G8	1.34189	1.17503		1.25846	0.0834304
360	gkap1	gkap1	56278	NM_019832	G kinase anchoring protein 1	v2-G9	1.23543	1.28033		1.25788	0.02245
361	adcy8	adcy8	11514	NM_009623	adenylate cyclase 8	v3-C7	1.123	1.38992		1.25646	0.133461
362	cmtm8	cmtm8	70031	NM_027294	CKLF-like MARVEL transmembrane domain containing 8	v6-C7	1.19353	1.31714		1.25533	0.0618009
363	raf1	raf1	110157	NM_029780	v-raf-leukemia viral oncogene 1	v6-G12	1.25473	1.25473		1.25473	0
364	tmem2	tmem2	83921	NM_031997	transmembrane protein 2	v7-B3	1.16695	1.34187		1.25441	0.0874613
365	npy5r	npy5r	18168	NM_016708	neuropeptide Y receptor Y5	v11-A9	0.803923	1.70475		1.25434	0.450414
366	arap3	arap3	106952	NM_139206	ArfGAP with RhoGAP domain, ankyrin repeat and PH domain 3	v6-E4	1.21766	1.29067		1.25416	0.0365059
367	ifna14	ifna14,gm12597	404549	NM_206975	interferon alpha 14	v10-A1	1.77687	0.731304		1.25409	0.522784
368	olfr178	olfr178	258999	NM_146997	olfactory receptor 178	v3-E4	1.46608	1.03725		1.25167	0.214417
369	vmn1r28	vmn1r28	171198	NM_134180	vomeronasal 1 receptor, C25	v7-G7	1.19801	1.29955		1.24878	0.0507656
370	cdh24	cdh24	239096	NM_199470	cadherin-like 24	v2-B2	1.13812	1.35465		1.24638	0.108265
371	pabpc4	pabpc4,gm12623,gm5088,loc100044219	230721	NM_130881	similar to Poly A binding protein, cytoplasmic 4; poly(A) binding protein, cytoplasmic 4; predicted gene 12623; predicted gene 5088; hypothetical protein LOC100044219	v2-D9	1.0021	1.48312		1.24261	0.240509
372	rph3al	rph3al	380714	NM_029548	rabphilin 3A-like (without C2 domains)	v2-B6	1.30947	1.17574		1.2426	0.0668609
373	lrrc3	lrrc3	237387	NM_145152	leucine rich repeat containing 3	v4-G8	1.04093	1.44344		1.24218	0.201255
374	grid2	grid2	14804	NM_008167	glutamate receptor, ionotropic, delta 2	v5-C2	1.13975	1.3444		1.24207	0.102326
375	olfr1317	olfr1317	258440	NM_146448	olfactory receptor 1317	v4-B5	1.10981	1.36913		1.23947	0.129656
376	olfr818	olfr818	258773	NM_146777	olfactory receptor 818	v8-B8	1.14156	1.33683		1.2392	0.097634
377	gli3	gli3	14634	NM_008130	GLI-Kruppel family member GLI3	v10-A7	0.929018	1.54516		1.23709	0.308071
378	sart3	sart3	53890	NM_016926	squamous cell carcinoma antigen recognized by T-cells 3	v4-A7	0.800043	1.67294		1.23649	0.436448
379	agpat6	agpat6	102247	NM_018743	1-acylglycerol-3-phosphate O-acyltransferase 6 (lysophosphatidic acid acyltransferase, zeta)	v2-G4	1.24793	1.21442		1.23118	0.0167566
380	copb1	copb1	70349	NM_033370	coatomer protein complex, subunit beta 1	v7-E10	1.12793	1.33375		1.23084	0.102912
381	alg9	alg9	102580	NM_133981	asparagine-linked glycosylation 9 homolog (yeast, alpha 1,2 mannosyltransferase)	v5-G7	1.2731	1.18586		1.22948	0.0436209
382	g3bp1	g3bp1	27041	NM_013716	Ras-GTPase-activating protein SH3-domain binding protein 1	v8-B6	1.27346	1.17878		1.22612	0.0473412
383	0610040j01rik	0610040j01rik	76261	NM_029554	RIKEN cDNA 0610040J01 gene	v9-C6	1.20959	1.23915		1.22437	0.0147773
384	mgat2	mgat2	217664	NM_146035	mannoside acetylglucosaminyltransferase 2	v5-B6	1.19731	1.25041		1.22386	0.0265483
385	atf7	atf7	223922	NM_146065	activating transcription factor 7	v1-G4	1.03587	1.41061		1.22324	0.18737
386	lce1f	lce1f	67828	NM_026394	late cornified envelope 1F	v8-B10	1.20704	1.23734		1.22219	0.0151517
387	stk38	stk38	106504	NM_134115	serine/threonine kinase 38	v8-F4	1.1922	1.25024		1.22122	0.0290207
388	1110032a04rik	1110032a04rik	66183	NM_133675	RIKEN cDNA 1110032A04 gene	v8-D8	1.21444	1.2279		1.22117	0.00672919
389	fam187b	fam187b	76415	NM_175240	transmembrane protein 162	v7-B8	1.18841	1.25355		1.22098	0.0325691
390	asb13	asb13	142688	NM_080857	ankyrin repeat and SOCS box-containing 13	v6-F4	1.17699	1.26251		1.21975	0.0427583
391	rnf215	rnf215	71673	NM_027859	ring finger protein 215	v5-E3	1.22628	1.21263		1.21945	0.0068246
392	appl1	appl1	72993	NM_145221	adaptor protein, phosphotyrosine interaction, PH domain and leucine zipper containing 1	v5-G8	1.16585	1.27293		1.21939	0.0535365
393	sfrs12	sfrs12	218543	NM_172592	splicing factor, arginine/serine-rich 12	v7-B4	1.2761	1.15944		1.21777	0.0583309
394	ptp4a2	ptp4a2,gm13422	19244	NM_008974	protein tyrosine phosphatase 4a2	v10-F3	1.03724	1.39556		1.2164	0.179159
395	atad3a	atad3a	108888	NM_179203	ATPase family, AAA domain containing 3A	v7-C7	1.19801	1.23363		1.21582	0.0178068
396	olfr1043	olfr1043	258570	NM_146577	olfactory receptor 1043	v5-F8	1.14712	1.28329		1.21521	0.0680848
397	cenpb	cenpb	12616	NM_007682	centromere protein B	v1-A9	1.23414	1.19583		1.21499	0.0191562
398	suz12	suz12; d11ertd530e	52615	NM_199196	suppressor of zeste 12 homolog (Drosophila)	v5-G10	1.22096	1.2		1.21048	0.0104815
399	pou6f2	pou6f2; d130006k24rik,loc100044260	218030	NM_175006	POU domain, class 6, transcription factor 2	v1-A7	1.27557	1.14		1.20778	0.0677843
400	odf2	odf2,loc100047199	18286	NM_013615	outer dense fiber of sperm tails 2; similar to outer dense fiber of sperm tails 2	v2-F4	1.30422	1.11127		1.20774	0.0964767
401	pif1	pif1, ai449441	208084	NM_172453	PIF1 5'-to-3' DNA helicase homolog (S. cerevisiae)	v10-F4	1.08838	1.3258		1.20709	0.118712
402	thrap3	trap150,thrap3,gm5898	545971, 230753	NM_146153	thyroid hormone receptor associated protein 3; predicted gene 5898	v1-A11	1.29368	1.11981		1.20675	0.0869356
403	setd8	setd8,gm8590	67956	NM_030241	SET domain containing (lysine methyltransferase) 8; predicted gene 8590	v12-D6	2.20591	6.02044		4.11318	1.90726
404	etv5	etv5	104156	NM_023794	etv5	All-D12	*	*		2.57671	0.979255
405	lin9	lin9	72568	NM_001103182	lin-9 homolog (C. elegans)	v12-C5	2.12388	2.68533		2.4046	0.280725
406	h2afz	h2a.z,gm8203*	666634	NM_016750	H2A histone family, member Z; predicted gene 6722; predicted gene 8203	v12-D7	1.67248	2.23693		1.9547	0.282225
407	smc4	smc4	70099	NM_133786	structural maintenance of chromosomes 4	v12-D1	1.44318	2.40748		1.92533	0.482149
408	cdkn1a	p21	12575	NM_007669	cyclin-dependent kinase inhibitor 1A (P21)	v12-C9	1.43478	1.97888		1.70683	0.272052
409	ttbk2	ttbk2,cdan1	140810	NM_080788	tau tubulin kinase 2; congenital dyserythropoietic anemia, type I (human)	v12-D9	1.5704	1.7738		1.6721	0.1017
410	foxk1	foxk1	17425	NM_199068	forkhead box K1	v12-E5	1.33693	1.96738		1.65215	0.315221
411	rps6kc1	rps6kc1	320119	NM_178775	ribosomal protein S6 kinase polypeptide 1	v12-D5	1.7093	1.52831		1.61881	0.0904978
412	dapk1	dapk1	69635	NM_134062	death associated protein kinase 1	v12-C7	1.38195	1.63148		1.50672	0.124764
413	elf1	elf1	13709	NM_007920	E74-like factor 1	v12-E8	1.32276	1.69042		1.50659	0.183829
414	usp46	usp46	69727	NM_177561	ubiquitin specific peptidase 46	v12-A4	1.20409	1.80643		1.50526	0.301167
415	foxm1	foxm,14933413g19rik	71149	NM_008021	forkhead box M1; RIKEN cDNA 4933413G19 gene	v12-D3	1.32368	1.54493		1.4343	0.110626
416	foxo1	foxo1	56458	NM_019739	forkhead box O1	v12-A7	1.45727	1.31049		1.38388	0.0733935
417	etv2	etv2,loc100047965	100047965	NM_007959	similar to ETS related protein 71; ets variant gene 2	v12-A11	0.992545	1.50797		1.25026	0.257713
418	ccne1	ccne1	12447	NM_007633	cyclin E1	v12-D2	0.812397	1.6593		1.23585	0.423449
419	ddr1	ddr1	12305	NM_172962	discoidin domain receptor family, member 1	v12-B10	1.25412	1.21373		1.23393	0.0201962
420	dnmt1	dnmt1	13433	NM_010066	DNA methyltransferase (cytosine-5) 1	v12-B7	1.1054	1.35961		1.2325	0.127103

## Sheet: S1C_Legend
Table S1C. Positive hits from the validation screen in Oct4GFP cells.
Column	Term	Nomenclature
A	Ranking	hits ranked by gfp(+)/gfp(-) ratio
B	Offical_Gene_Symbol	official gene symbol
C	Alternative_symbols	alternative associated gene symbols
D	Entrez_Gene_ID	gene ID from Entrez Gene database
E	RefSeq_mRNA	mRNA ID from NCBI Reference Sequence database
F	Gene_Name	gene name description
G	Plate-Well	hit location
H	1	raw data [gfp(+)/gfp(-) ratio] of replica plate 1
I	2	raw data [gfp(+)/gfp(-) ratio] of replica plate 2
K	Average	mean of replica gfp(+)/gfp(-) ratio
L	S.E	standard error
