# Supplementary material for: A Genome-Wide RNAi Screen Reveals MAP Kinase Phosphatases as Key ERK Pathway Regulators during Embryonic Stem Cell Differentiation
Source: PLoS Genet. 2012 Dec 13;8(12):e1003112. doi: 10.1371/journal.pgen.1003112 (PMC3521700; doi:10.1371/journal.pgen.1003112)
Supplement: Table S2 — Hits identified in the primary and validation siRNA screens for genes involved in maintaining pluripotency. Genes are listed when their depletion results in more loss of GFP-positive cells with both Rex1GFPd2 and Oct4GFP cells compared to negative controls. Hits were scored as positive according to the same criteria as those which scored positive for retention of pluripotency. (XLSX) [file pgen.1003112.s016.xlsx]

## Sheet: "Pluripotency" hits
Ranking	Offical Symbol	Gene Symbol	Entrez Gene ID	RefSeq_mRNA	Description	Primary_ava	primary_se		+2i_ava	+2i_ava		rex1_ava	rex1_se		oct4_ava	oct4_se
1	tbx3	tbx3	21386	NM_198052	T-box 3	*	*		0.88407	0.108976		0.81	*		0.576281	0.0363312
2	smc3	smc3,gm8892	667950	NM_007790	predicted gene 8892; structural maintenace of chromosomes 3	*	*		0.80297	0.0152201		0.86	*		0.640208	0.00942583
3	esrrb	esrrb	26380	NM_011934	estrogen related receptor, beta	-2.57683	0.200267		0.365912	0.0147548		0.45094	0.0300258		0.335801	0.011774
4	ctnnb1	catnb	12387	NM_007614	catenin (cadherin associated protein), beta 1	-2.66823	0.247419		0.705274	0.00064878		0.518229	0.0234107		0.285959	0.0272726
5	fadd	fadd	14082	NM_010175	Fas (TNFRSF6)-associated via death domain	-1.93392	0.0666818		0.854215	0.0125925		0.552545	0.378141		0.594929	0.0202455
6	eif3i	eif3i	54709	NM_018799	eukaryotic translation initiation factor 3, subunit I	-2.02245	0.0459191		0.676008	0.0399324		0.600392	0.0699714		0.172652	0.012644
7	smc1a	smc1a	24061	NM_019710	structural maintenance of chromosomes 1A	-3.05875	0.139175		0.778002	0.0493663		0.648646	0.0218844		0.583257	0.014148
8	ctr9	ctr9; sh2bp1	22083	NM_009431	Ctr9, Paf1/RNA polymerase II complex component, homolog (S. cerevisiae)	-2.01395	0.0702904		0.67693	0.00893604		0.668101	0.0264877		0.649968	0.217516
9	eif3c	eif3c,loc100047696	56347	NM_146200	eukaryotic translation initiation factor 3, subunit C; similar to Eukaryotic translation initiation factor 3, subunit 8	-3.3573	0.0747505		0.861655	0.0342461		0.691748	0.0422526		0.145415	0.00589106
10	wdr5	wdr5	140858	NM_080848	WD repeat domain 5	-2.97976	0.310027		0.931161	0.0599684		0.75	*		0.659746	0.0705371
11	myst2	myst2	217127	NM_177619	MYST histone acetyltransferase 2	-1.95883	0.00285338		0.803113	0.00364111		0.770327	0.0208545		0.704996	0.184113
12	ssb	ssb	20823	NM_009278	Sjogren syndrome antigen B	-2.04065	0.205066		0.903197	0.0420722		0.770813	0.0443466		0.668066	0.0394553
13	gtf2a2	gtf2a2,loc100046289	235459	NM_001039519	similar to TFIIA small subunit; general transcription factor II A, 2	-2.07591	0.0750831		0.793026	0.0485957		0.77328	0.0439394		0.640332	0.120793
14	stat3	stat3,loc100045296	20848, 100045296	NM_011486	similar to Stat3B; signal transducer and activator of transcription 3	-2.14639	0.0106022		0.971783	0.00460252		0.784613	0.0468512		0.530192	0.273901
15	prkce	prkce	18754	NM_011104	RIKEN cDNA 9630025F12 gene; protein kinase C, epsilon	-2.07411	0.0543064		0.912021	0.0139932		0.801478	0.0325838		0.6997	0.11174
16	lyzl1	lyzl1	67328	NM_026092	lysozyme-like 1	-2.25354	0.349542		0.917103	0.0507972		0.804125	0.0561647		0.41623	0.00594946
17	rpf1	rpf1	70285	NM_027332	brix domain containing 5	-2.45937	0.305167		0.917231	0.00231707		0.808491	0.0141601		0.727782	0.021986
18	oxt	oxt	18429	NM_011025	oxytocin	-2.56796	0.300857		0.871061	0.0670651		0.816211	0.0300156		0.626801	0.115567
19	rps6kb1	rps6kb1	72508	NM_028259	ribosomal protein S6 kinase, polypeptide 1	-1.91139	0.00182495		0.772821	0.0145943		0.818669	0.027906		0.506683	0.0280875
20	secisbp2l	c630011i23	2891	NM_177608	RIKEN cDNA 3110001I20 gene	-2.62982	0.872924		0.911511	0.00484067		0.843132	0.122392		0.643331	0.131751
21	tas2r117	tas2r117	353166	NM_207021	taste receptor, type 2, member 117	-2.42078	0.470256		0.890087	0.0721137		0.855523	0.0966318		0.447745	0.214174
22	cadps	cadps	27062	NM_012061	Ca<2+>dependent activator protein for secretion	-2.5232	0.770188		0.812625	0.039593		0.861988	0.00456792		0.534743	0.156206
23	rplp0	rplp0,gm9093,gm9625,gm8730,gm14165,loc676796	11837	NM_007475	predicted gene 9625; predicted gene 14165; similar to acidic ribosomal phosphoprotein P0; predicted gene 8730; predicted gene 9093; ribosomal protein, large, P0	-2.83798	0.273493		1.03886	0.0275437		0.864881	0.0448508		0.391215	0.108784
24	tmc6	tmc6	217353	NM_145439	transmembrane channel-like gene family 6	-1.94227	0.0328228		0.968985	0.0733032		0.867564	0.0372334		0.711973	0.043848
25	optc	slc5a5	269120	NM_054076	opticin	-2.26811	0.395432		0.821408	0.00324848		0.873948	0.0408119		0.7186	0.138565
26	ctf2	ctf2	244218	NM_198858	cardiotrophin 2	-2.537	0.68372		1.13543	0.114964		0.877108	0.017484		0.523336	0.422849
27	irf3	irf3	54131	NM_016849	interferon regulatory factor 3	-2.24735	0.642884		1.04982	0.00456105		0.877673	0.00266929		0.51506	0.0512171
28	pik3c2b	pik3c2b, c330011j12rik	240752	XM_136225	phosphoinositide-3-kinase, class 2, beta polypeptide	-2.11016	0.329297		0.894126	0.0451237		0.887319	0.0210147		0.750414	0.0730361
29	wisp2	wisp2	22403	NM_016873	WNT1 inducible signaling pathway protein 2	-1.91203	0.0446057		0.832414	0.0136926		0.898577	0.0480896		0.533819	0.0411191
30	msx1	msx1	17701	NM_010835	homeobox, msh-like 1	-2.64885	0.13738		0.911441	0.0682401		0.900733	0.0489884		0.657743	0.00157743
31	daxx	daxx	13163	NM_007829	Fas death domain-associated protein	-2.18744	0.0660347		0.960776	0.0338683		0.909449	0.0396195		0.519456	0.201232
32	tmbim1	tmbim1	69660	NM_027154	transmembrane BAX inhibitor motif containing 1	-2.04464	0.149611		0.927857	0.0384524		0.911759	0.0368291		0.635525	0.0528981
33	fgfr2	fgfr2	14183	NM_201601	fibroblast growth factor receptor 2	-3.76362	3.53355		0.865055	0.00938457		0.912184	0.0280684		0.658886	0.141786
34	vps26a	vps26	30930	NM_133672	vacuolar protein sorting 26 homolog A (yeast)	-2.11274	0.274569		0.917337	0.0123878		0.915502	0.0319685		0.660323	0.0614306
35	rrp9	rrp9	27966	NM_145620	RRP9, small subunit (SSU) processome component, homolog (yeast)	-2.15193	0.273481		1.02053	0.0362723		0.906298	0.0301139		0.750864	0.020534
36	defb1	defb1	13214	NM_007843	defensin beta 1	-1.9912	0.0645539		0.958535	0.0598244		0.910361	0.0409073		0.67003	0.168269
37	rai14	rai14	75646	NM_030690	retinoic acid induced 14	-2.34311	0.145124		0.954682	0.0155045		0.919656	0.0245564		0.674461	0.027969
38	elf5	elf5	13711	NM_010125	E74-like factor 5	*	*		0.925112	0.0982724		0.83	*		0.86057	0.108428
39	stat2	stat2	20847	NM_019963	signal transducer and activator of transcription 2	-2.08059	0.272099		0.901728	0.0447265		0.770127	0.0352447		0.778431	0.0648637
40	rwdd3	rwdd3	66568	NM_025637	RIKEN cDNA 2510027J23 gene; RWD domain containing 3	-2.43871	0.214697		0.89229	0.0720752		0.780896	0.0393968		0.802995	0.15981
41	tmem179b	tmem179b	67706	NM_026325	transmembrane protein 179B	-2.64606	0.0612317		0.886586	0.0376405		0.830013	0.0228864		0.796076	0.0285964
42	ppp4r1	ppp4r1	70351	NM_146081	protein phosphatase 4, regulatory subunit 1	-2.64436	0.356421		0.874033	0.0265835		0.833421	0.0462227		0.774478	0.00750578
43	dusp1	dusp1	19252	NM_013642	dual specificity phosphatase 1	-2.06865	0.254241		0.974497	0.0570018		0.840146	0.0575644		0.769094	0.0473338
44	ifitm5	ifitm5	73835	NM_053088	interferon induced transmembrane protein 5	-2.33925	0.433315		1.07773	0.0414921		0.844113	0.138081		0.775486	0.0679374
45	hmox2	hmox2	15369	NM_010443	heme oxygenase (decycling) 2	-2.07469	0.00304371		0.916427	0.0171483		0.901322	0.00711159		0.780183	0.00688406
46	adam28	adam28	13522	NM_010082	a disintegrin and metallopeptidase domain 28	-1.98388	0.104258		1.02417	0.0223762		0.908662	0.0739201		0.85108	0.0702758
47	mrgpra6	mrgpra6	381886	NM_205821	MAS-related GPR, member A6	-2.20099	0.112946		0.889944	0.0422391		0.914296	0.0203479		0.807032	0.000389784
48	dusp15	dusp15	252864	NM_145744	dual specificity phosphatase-like 15	-2.69062	0.474046		0.859193	0.0378837		0.915208	0.0600889		0.823536	0.0183298
49	1110008f13rik	1110008f13rik	67388	NM_026124	RIKEN cDNA 1110008F13 gene	-2.60352	0.513463		0.921083	0.0495641		0.916417	0.0510302		0.787019	0.123912
50	vps16	vps16	80743	NM_030559	vacuolar protein sorting 16 (yeast)	-2.10508	0.0455991		0.96454	0.0440081		0.918735	0.0317291		0.775889	0.0521209
51	olfr1518	olfr1518,776,774	258232	NM_207620	olfactory receptor 1518; olfactory receptor 776; olfactory receptor 774	-2.06783	0.20418		1.00434	0.0384187		0.919434	0.0135021		0.851866	0.0172489
52	kcnn2	kcnn2	140492	NM_080465	potassium intermediate/small conductance calcium-activated channel, subfamily N, member 2	-2.50046	0.0855132		0.932502	0.031611		0.938868	0.0556405		0.701749	0.0417453
53	dusp3	dusp3	72349	NM_028207	dual specificity phosphatase 3 (vaccinia virus phosphatase VH1-related)	-2.43841	0.526953		0.955561	0.00416825		0.940169	0.0607477		0.707607	0.134407
54	cyth3	cyth3	19159	NM_011182	cytohesin 3	-2.1336	0.226377		0.995677	0.0194317		0.945294	0.00797407		0.711745	0.0790086
55	ulk2	ulk2	29869	NM_013881	Unc-51 like kinase 2 (C. elegans)	-2.0075	0.0540782		1.17679	0.0612217		0.953401	0.031912		0.470874	0.342409
56	lce3b	lce3b, 2310007f04rik	66344	NM_025501	late cornified envelope 3B	-2.03608	0.220195		1.00083	0.0515362		0.957762	0.114862		0.478627	0.188559
57	gabpa	gabpa	14390	NM_008065	GA repeat binding protein, alpha	*	*		0.987206	0.0311934		0.78	*		3.08174	0.697841
58	taf8	taf8; tbn	63856	NM_022015	TAF8 RNA polymerase II, TATA box binding protein (TBP)-associated factorq	-2.95487	0.0912678		0.911759	0.0212138		0.756848	0.00700617		0.90014	0.0991005
59	eif4a1	eif4a1	13681	NM_144958	eukaryotic translation initiation factor 4A1	-2.07367	0.0411697		0.785302	0.0353359		0.769054	0.0828035		0.997265	0.0242477
60	pou2f1	oct-1; pou2f1	18986	NM_011137	POU domain, class 2, transcription factor 1	-2.24171	0.0634096		1.02789	0.0156892		0.820226	0.0328618		0.89086	0.124499
61	nop2	nol1	110109	NM_138747	nucleolar protein 1	-2.31366	0.470034		1.10676	0.00353753		0.864989	0.0352097		1.02709	0.482079
62	usp39	usp39	28035	NM_138592	ubiquitin specific peptidase 39	-2.14607	0.103944		1.03791	0.0344197		0.872978	0.0172006		0.959228	0.754539
63	dlg4	dlg4	13385	NM_007864	discs, large homolog 4 (Drosophila)	-2.12985	0.0853204		0.933527	0.0304081		0.881159	0.0117048		0.879241	0.0393907
64	pno1	pno1, 1810003n24rik	66249	NM_025443	partner of NOB1 homolog (S. cerevisiae)	-2.16008	0.348705		1.08191	0.0316309		0.898466	0.0171774		0.917659	0.144293
65	wdr12	wdr12,gm4879	57750	NM_021312	WD repeat domain 12; predicted gene 4879	-2.2302	0.299471		1.14175	0.109034		0.904614	0.00406335		1.12275	0.233821
66	isg20l2	isg20l2,gm8778	229504	NM_177663	interferon stimulated exonuclease gene 20-like 2; predicted gene 8778	-2.38651	0.337295		1.06659	0.0514406		0.906084	0.0186434		1.29793	0.732395
67	nfatc4	nfatc4	73181	NM_023699	nuclear factor of activated T-cells, cytoplasmic, calcineurin-dependent 4	-2.62944	0.0211041		1.162	0.0221163		0.906663	0.0397813		1.30308	0.0215106
68	wdtc1	wdtc1,loc100047575	230796	NM_199306	WD and tetratricopeptide repeats 1; similar to WD and tetratricopeptide repeats 1	-2.01623	0.15774		0.998968	0.0291721		0.912472	0.0304818		0.938951	0.159767
69	olfr1221	olfr1221	258904	NM_146902	olfactory receptor 1221	-2.27316	0.303797		1.02431	0.0681175		0.915011	0.0472008		1.31099	0.0423717
70	pik3r4	pik3r4	75669	NM_001081309	phosphatidylinositol 3 kinase, regulatory subunit, polypeptide 4, p150	-2.06691	0.0614997		0.930774	0.0312707		1.0498	0.00607818		0.493457	0.112059
71	nfatc2	nfatc2	18019	NM_010899	nuclear factor of activated T-cells, cytoplasmic, calcineurin-dependent 2	-2.14957	0.364583		1.02363	0.102154		1.05253	0.0383959		0.533404	0.0589876
72	olfr1288	olfr1288	258395	NM_146400	olfactory receptor 1288	-2.70959	0.316672		1.04846	0.0107172		1.03064	0.0248444		0.550065	0.0593634
73	awat2	awat2	245532	NM_177746	acyl-CoA wax alcohol acyltransferase 2	-2.25313	0.338089		0.955619	0.0804031		1.10766	0.0244658		0.573089	0.10029
74	pdia6	pdia6,loc100046302	71853	NM_027959	similar to Protein disulfide isomerase associated 6; protein disulfide isomerase associated 6	-1.96614	0.102406		0.872205	0.0037142		0.961123	0.0227322		0.57529	0.0314851
75	defa21	defa21	66298	NM_183253	defensin, alpha, 21	-2.08636	0.027657		1.02218	0.0242843		1.00937	0.0172802		0.680087	0.0740122
76	olfr516	olfr516	258720	NM_146725	olfactory receptor 516	-3.15253	0.241007		1.08688	0.0778426		0.964702	0.065968		0.730621	0.026295
77	hoxa6	hoxa6	15403	NM_010454	homeo box A6	-2.45495	0.313765		0.94033	0.0744115		1.17795	0.0171214		0.731358	0.0860125
78	trp53inp1	trp53inp1	60599	NM_021897	transformation related protein 53 inducible nuclear protein 1	-2.25078	0.308557		0.975274	0.0382283		1.05509	0.0391722		0.748674	0.0671187
79	slc24a1	slc24a1	214111	NM_144813	solute carrier family 24 (sodium/potassium/calcium exchanger), member 1	-2.40669	0.0993657		0.834185	0.062741		0.982956	0.0376799		0.755364	0.06927
80	klf2	klf2	16598	NM_008452	Kruppel-like factor 2 (lung)	-3.24345	0.0866581		0.793613	0.0105114		0.986924	0.0263975		0.840091	0.0458985
81	padi4	padi4	18602	NM_011061	peptidyl arginine deiminase, type IV	-2.37302	0.232987		1.26528	0.0245054		1.07837	0.0213921		1.40521	0.00792685
82	zbtb20	zbtb20; zfp288	56490	NM_019778	zinc finger and BTB domain containing 20	-3.00675	0.0356775		0.94134	0.0627836		0.981667	0.0276052		1.04483	0.0770806
83	myc	myelocytomatosis oncogene	17869	NM_010849	myelocytomatosis oncogene	-2.53202	0		1.24054	0.154296		1.00749	0.026096		0.850744	0.01674
84	slc22a5	slc22a5	20520	NM_011396	solute carrier family 22 (organic cation transporter), member 5	-2.3422	0.00541263		0.932959	0.0048965		0.958315	0.0219409		0.761459	0.0779226
85	csf2	csf2	12981	NM_009969	colony stimulating factor 2 (granulocyte-macrophage)	-2.01259	0.00949715		1.11182	0.0226252		1.10479	0.0191521		1.26527	0.0309903
86	ttc8	ttc8	76260	NM_029553	tetratricopeptide repeat domain 8	-2.65656	0.0140924		1.01704	0.0505714		1.02786	0.0255847		1.45167	0.00926639
87	smpdl3a	smpdl3a	57319	NM_020561	sphingomyelin phosphodiesterase, acid-like 3A	-2.10645	0.0201984		0.962492	0.0637484		1.10011	0.012379		1.47818	0.135671
88	nfatc4	nfatc4	73181	NM_023699	nuclear factor of activated T-cells, cytoplasmic, calcineurin-dependent 4	-2.62944	0.0211041		1.09944	0.0466463		0.95395	0.0563851		1.52037	0.0533266
89	ctage5	ctage5	217615	NM_146034	CTAGE family, member 5	-2.01993	0.0341431		1.03957	0.049625		0.960522	0.0536437		1.36203	0.0920938
90	pafah2	pafah2	100163	NM_133880	platelet-activating factor acetylhydrolase 2	-2.45852	0.0431574		0.923808	0.0727092		0.959757	0.019644		0.916973	0.0286258
91	tlr7	tlr7	170743	NM_133211	toll-like receptor 7	-2.62368	0.0465818		1.10673	0.0314645		0.978157	0.0190506		1.12452	0.147933
92	lrrk2	lrrk2	66725	NM_025730	leucine-rich repeat kinase 2	-2.6351	0.0485308		1.14039	0.0248248		1.08251	0.056987		1.88159	0.0260771
93	pigo	pigo	56703	NM_020035	phosphatidylinositol glycan anchor biosynthesis, class O	-2.07753	0.049812		0.905262	0.079368		1.07727	0.0382527		1.18169	0.0602273
94	lamp1	lamp1	16783	NM_010684	lysosomal-associated membrane protein 1	-2.01561	0.0515705		1.04184	0.0108048		1.06006	0.0345382		1.40697	0.118933
95	klf3	klf3,loc100046855	16599	NM_008453	Kruppel-like factor 3 (basic); similar to BKLF	-3.54167	0.0593895		1.00392	0.00667851		1.068	0.0048619		1.23506	0.032247
96	zfp653	zfp653	319601	NM_177318	zinc finger protein 653	-2.45494	0.068533		1.14122	0.0201247		1.03991	0.0357171		1.19971	0.141984
97	slc29a2	slc29a2	13340	NM_007854	solute carrier family 29 (nucleoside transporters), member 2	-2.20923	0.068641		0.985982	0.0467673		1.09935	0.000161126		1.23539	0.032652
98	vmn1r226	vmn1r226	171225	NM_134191	vomeronasal 1 receptor, E2	-2.80927	0.0723058		0.779388	0.0209255		1.06779	0.00721846		1.17641	0.0416929
99	ankrd24	ankrd24	70615	NM_027480	ankyrin repeat domain 24	-1.97011	0.0736179		0.948739	0.0346917		1.07639	0.00728932		1.50192	0.0267386
100	olfr1209	olfr1209	258453	NM_146461	olfactory receptor 1209	-2.25222	0.0851619		0.976062	0.00628751		1.00251	0.00632666		1.19739	0.0964373
101	pcdhb6	pcdhb6,gm13034,loc100046009	93877	NM_053131	similar to protocadherin beta 6; protocadherin beta 6	-2.51282	0.105423		0.875278	0.0252628		1.12111	0.00185513		1.28431	0.0966949
102	wipi2	wipi2	74781	NM_178398	WD repeat domain, phosphoinositide interacting 2	-2.51075	0.115708		1.01893	0.0154427		0.946887	0.0313954		1.32992	0.147676
103	myo1d	myo1d	338367	NM_177390	myosin ID	-2.17826	0.137916		1.02518	0.0213663		1.04148	0.033722		1.38494	0.114875
104	tnpo2	tnpo2	212999	NM_145390	transportin 2 (importin 3, karyopherin beta 2b)	-2.04725	0.143932		0.95939	0.00652763		1.03496	0.0296739		0.762087	0.00289456
105	klra8	klra8,9,11,14,21,loc100048754	93968	NM_053151	killer cell lectin-like receptor subfamily A, member 21	-2.01243	0.176279		1.05613	0.00551307		1.05533	0.0439725		1.22382	0.0206884
106	nosip	nosip	66394	NM_025533	nitric oxide synthase interacting protein	-2.04538	0.189541		0.879995	0.00226217		1.04931	0.0195979		1.05969	0.0575799
107	eif4enif1	eif4enif1	74203	NM_023743	eukaryotic translation initiation factor 4E nuclear import factor 1	-2.5775	0.190367		1.08628	0.0144382		1.03587	0.0245131		1.65866	0.011675
108	ptpn12	ptpn12	19248	NM_011203	protein tyrosine phosphatase, non-receptor type 12	-2.06543	0.213671		1.10111	0.0335468		1.04151	0.0388849		1.96424	0.0261965
109	1700019m22rik	1700019m22rik	69423	NM_027076	RIKEN cDNA 1700019M22 gene	-2.16675	0.21732		0.942537	0.027871		1.03039	0.0147673		0.82152	0.0320527
110	tbl1x	tbl1x	21372	NM_020601	transducin (beta)-like 1 X-linked	-2.02948	0.226408		1.08152	0.0417306		0.985398	0.032959		1.75729	0.0394673
111	rhcg	rhcg	56315	NM_019799	Rhesus blood group-associated C glycoprotein	-2.3934	0.228762		1.09828	0.015981		1.08457	0.0233006		1.3786	0.0638168
112	olfr1056	olfr1056	259020	NM_147018	olfactory receptor 1056	-2.06204	0.233585		0.961723	0.0543733		1.13332	0.069776		1.29139	0.00221185
113	slc25a5	slc25a5,gm5529,gm5256,gm8429,loc631229	11740	NM_007451	solute carrier family 25 (mitochondrial carrier, adenine nucleotide translocator), member 5; similar to ADP/ATP translocase 2 (Adenine nucleotide translocator 2) (ANT 2) (ADP,ATP carrier protein 2) (Solute carrier family 25 member 5); predicted gene 5529;	-2.15773	0.24948		1.09156	0.0038328		0.962476	0.00920848		1.77922	0.252363
114	ehd3	ehd3	57440	NM_020578	EH-domain containing 3	-2.45403	0.261886		0.966135	0.0130412		1.09063	0.0412754		1.35269	0.00541189
115	gnl3	gnl3	30877	NM_153547	guanine nucleotide binding protein-like 3 (nucleolar)	-2.37796	0.276105		1.11407	0.0141212		1.06328	0.0548788		1.26204	0.0246934
116	uts2	uts2	24111	NM_011910	urotensin 2	-2.21395	0.285961		1.06075	0.0165539		0.997928	0.0075764		1.46404	0.105136
117	vmn1r235	vmn1r235	171233	NM_134199	vomeronasal 1 receptor, F2	-2.29417	0.286699		0.967871	0.0556512		1.15562	0.0552671		1.11347	0.0102384
118	atxn2l	atxn2l	233871	NM_183020	ataxin 2-like	-2.18926	0.290167		1.03828	0.0390309		0.957844	0.0436458		0.969518	0.260603
119	chst12	chst12	59031	NM_021528	carbohydrate sulfotransferase 12	-2.52329	0.331395		1.08255	0.0127888		1.06823	0.0684508		1.33653	0.014199
120	kank4	kank4	242553	NM_172872	KN motif and ankyrin repeat domains 4	-2.28269	0.338555		0.929352	0.0346842		1.01029	0.0282173		0.856018	0.0215283
121	ms4a5	ms4a5	269063	NM_183190	membrane-spanning 4-domains, subfamily A, member 5	-2.20781	0.350229		1.06313	0.0459549		0.946332	0.000878003		1.25954	0.176038
122	dvl3	dvl3	13544	NM_007889	dishevelled 3, dsh homolog (Drosophila)	-2.10344	0.380157		1.04684	0.0855451		0.991452	0.045965		0.769357	0.124987
123	olfr909	olfr909	258873	NM_146873	olfactory receptor 909	-2.44137	0.442289		0.983373	0.0487089		1.03168	0.037624		1.17093	0.00592289
124	nop14	nop14	75416	NM_029278	NOP14 nucleolar protein homolog (yeast)	-2.49077	0.443074		1.03659	0.0916259		1.0299	0.0633		0.945022	0.00654888
125	4930417m19rik	4930417m19rik	320571	NM_177195	RIKEN cDNA 4930417M19 gene	-2.51383	0.455989		1.03789	0.0452653		0.929665	0.0330729		1.21357	0.0367186
126	h2afj	h2afj	232440	NM_177688	H2A histone family, member J	-2.24018	0.472814		1.05365	0.012186		1.01823	0.0340916		2.17994	0.314977
127	pla2g10	pla2g10	26565	NM_011987	phospholipase A2, group X	-2.66232	0.645118		1.08481	0.0409399		1.03775	0.0951267		1.19385	0.182634
128	cdk5r1	cdk5r1	12569	NM_009871	cyclin-dependent kinase 5, regulatory subunit 1 (p35)	-2.87355	0.662993		0.993132	0.0321053		1.10211	0.0747634		1.2625	0.207901
129	olfr1270	olfr1270	258987	NM_146985	olfactory receptor 1270	-2.45845	0.674814		0.864401	0.0177162		1.06793	0.00506534		0.861251	0.0623764
130	rpsa	rpsa,gm13374,loc676179	16785	NM_011029	predicted gene 9323; predicted gene 7516; ribosomal protein SA pseudogene; predicted gene 9819; predicted gene 6339; predicted gene 9083; ribosomal protein SA; predicted gene 13374; predicted gene 12595; similar to laminin receptor 1 (ribosomal protein SA	-2.38366	0.752557		0.999869	0.0233336		0.925793	0.0128765		0.763084	0.204158

## Sheet: Legend
Table S2. Positive hits identified in the primary and validation siRNA screens for genes involved in maintaining pluripotency
Column	Term	Nomenclature
A	Ranking	hits ranked by Rex1 validation screen score
B	Offical_Gene_Symbol	official gene symbol
C	Alternative_symbols	alternative associated gene symbols
D	Entrez_Gene_ID	gene ID from Entrez Gene database
E	RefSeq_mRNA	mRNA ID from NCBI Reference Sequence database
F	Gene_Name	gene name description
G	primary_ava	mean of replica z score in primary screen
H	primary_se	standard error of mean in primary screen
J	+2i_ava	mean of replica gfp ratio in validation (Rex1GFPd2 cells) +2i counterscreen
K	+2i_se	standard error of mean in validation (Rex1GFPd2 cells) +2i counterscreen
M	rex1_ava	mean of replica gfp ratio in validation (Rex1GFPd2 cells) screen
N	rex1_se	standard error of mean in validation (Rex1GFPd2 cells) screen
P	oct4_ava	mean of replica gfp ratio in validation (Oct4GFP cells) screen
Q	oct4_se	standard error of mean in validation (Oct4GFP cells) screen
