# Supplementary material for: A Genome-Wide RNAi Screen Reveals MAP Kinase Phosphatases as Key ERK Pathway Regulators during Embryonic Stem Cell Differentiation
Source: PLoS Genet. 2012 Dec 13;8(12):e1003112. doi: 10.1371/journal.pgen.1003112 (PMC3521700; doi:10.1371/journal.pgen.1003112)
Supplement: Table S5 — Hits eliminated in the counterscreen. Validated hits from the primary screens which also scored as positive in a screen with Rex1GFPd2 cells in the presence of the MEK and GSK3 inhibitors (“+2i”). These were not taken forward for further analysis due to the lack of a potential link to active ERK or GSK3 signalling. (XLS) [file pgen.1003112.s019.xls]

## Sheet: eliminated hits
Number	Offical_Gene_Symbol	Alternative_Symbol	Entrez_Gene_ID	RefSeq_mRNA	Gene_Name	plate-well	primary_ava	primary_se		plate-well	2i_ava	2i_se		rex1_ava	rex1_se		oct4_ava	oct4_se
1	psmb1	psmb1	19170	NM_011185	proteasome (prosome, macropain) subunit, beta type 1	P107-F7	2.7846	0.44386		v7-C5	1.22304	0.0151722		1.22123	0.204952		1.57216	0.109502
2	psmb2	psmb2	26445	NM_011970	proteasome (prosome, macropain) subunit, beta type 2	P107-F8	2.45197	0.719617		v9-B10	1.44189	0.346079		1.31011	0.112296		2.34492	0.0891731
3	psmb5	psmb5,gm3375	19173	NM_011186	predicted gene 3375; proteasome (prosome, macropain) subunit, beta type 5	P107-F10	4.00803	0.116156		v3-F8	1.31897	0.00232678		1.25596	0.0900266		2.33987	0.172912
4	psmb7	psmb7	19177	NM_011187	proteasome (prosome, macropain) subunit, beta type 7	P107-F11	2.03549	0.183708		v4-E4	1.18353	0.106486		1.18467	0.0262935		1.67139	0.364224
5	psmc1	psmc1	19179	NM_008947	similar to peptidase (prosome, macropain) 26s subunit, atpase 1; protease (prosome, macropain) 26s subunit, atpase 1	P107-G3	2.16191	0.345937		v6-D8	1.61348	0.141757		1.21254	0.166218		2.68147	0.397924
6	psmc2	psmc2	19181	NM_011188	proteasome (prosome, macropain) 26s subunit, atpase 2	P107-G4	2.10703	0.0564311		v2-G11	2.15337	0.0276459		1.60261	0.111732		2.99913	0.250126
7	psmc5	psmc5	19184	NM_008950	sug; protease (prosome, macropain) 26s subunit, atpase 5	P107-G8	2.73278	0.0805644		v3-B4	1.37739	0.0873037		1.54034	0.11956		1.99472	0.108255
8	psmc6	psmc6	67089	NM_025959	proteasome (prosome, macropain) 26s subunit, atpase, 6	P107-G9	3.13552	0.241983		v5-C9	1.74362	0.102766		1.67987	0.011347		2.14595	0.230181
9	psmd11	psmd11,gm14048	69077	NM_178616	predicted gene 14048; proteasome (prosome, macropain) 26s subunit, non-atpase, 11	P107-G11	2.64644	0.166907		v4-C7	2.26918	0.190786		1.86491	0.220165		2.4506	0.151705
10	psmd14	psmd14	59029	NM_021526	proteasome (prosome, macropain) 26s subunit, non-atpase, 14	d47-F5	4.21405	0.29943		v6-A6	2.20675	0.163192		1.71808	0.0483881		1.29863	0.00271629
11	psmd2	psmd2,gm5422	21762	NM_134101	predicted gene 5422; proteasome (prosome, macropain) 26s subunit, non-atpase, 2	d47-F6	3.1226	0.187401		v4-E10	1.6217	0.205554		1.80974	0.165003		3.06154	0.0454636
12	psmd3	psmd3	22123	NM_009439	proteasome (prosome, macropain) 26s subunit, non-atpase, 3	P107-H3	2.93229	0.118938		v3-G4	2.11908	0.309261		1.83183	0.0357422		2.13505	0.0511691
13	psmd6	psmd6	66413	NM_025550	proteasome (prosome, macropain) 26s subunit, non-atpase, 6	P11-G10	3.65952	0.686363		v8-H10	1.48588	0.610572		1.57288	0.277453		1.42279	0.343744
14	psmd8	psmd8	57296	NM_026545	proteasome (prosome, macropain) 26s subunit, non-atpase, 8	d47-F10	2.5186	0.106005		v3-E8	2.23444	0.107378		1.70963	0.0617289		2.63806	0.0369484
15	olfr1043	olfr1043	258570	NM_146577	olfactory receptor 1043	P91-D4	2.52885	0.270297		v5-F8	1.04048	0.06471		1.08989	0.0651636		1.21521	0.0680848
16	olfr1317	olfr1317	258440	NM_146448	olfactory receptor 1317	P93-G4	2.94758	0.154845		v4-B5	1.03437	0.00873282		1.07803	0.0347924		1.23947	0.129656
17	olfr1445	olfr1445	258694	NM_146699	olfactory receptor 1445	P94-F11	2.47004	0.25157		v5-D9	1.07244	0.0527637		1.11889	0.00859867		1.59956	0.0479106
18	olfr178	olfr178	258999	NM_146997	olfactory receptor 178	P95-E8	4.14347	0.103651		v3-E4	1.02651	0.0239741		1.09437	0.0543411		1.25167	0.214417
19	olfr435	olfr435	258647	NM_146653	olfactory receptor 435	P97-B4	2.75955	0.0127042		v2-C4	1.09397	0.00252084		1.21942	0.0126942		1.43051	0.0865702
20	olfr818	olfr818	258773	NM_146777	olfactory receptor 818	P100-C11	2.7048	0.551741		v8-B8	1.0865	0.114996		1.12768	0.0864255		1.2392	0.097634
21	olfr888	olfr888	258416	NM_146424	olfactory receptor 888	P100-G7	2.43693	0.156961		v4-B8	0.999175	0.18102		1.07604	0.0391495		1.27623	0.132357
22	olfr890	olfr890	258474	NM_146481	olfactory receptor 890	P100-G9	3.52182	0.0878377		v3-C2	1.06733	0.0700903		1.12707	0.07867		1.5215	0.0564692
23	tgif2	tgif2,gm7148	228839	NM_173396	tgfb-induced factor homeobox 2; predicted gene, ottmusg00000007704; similar to tgfb-induced factor 2	d58-F4	2.5152	0.138519		v1_D6	1.17677	0.0817734		1.28833	0.0487648		1.48428	0.248464
24	grid2	grid2	14804	NM_008167	glutamate receptor, ionotropic, delta 2	d28-B9	2.9228	0.237343		v5_C2	1.17846	0.0194218		1.08579	0.00474513		1.24207	0.102326
25	stat5a	stat5a	20850	NM_011488	signal transducer and activator of transcription 5a	d56-E7	2.36943	0.227008		v1_G8	1.18882	0.0443417		1.47356	0.160995		1.59439	0.0786308
26	tssk2	tssk2	22115	NM_009436	testis-specific serine kinase 2	k9-B5	2.04656	0.162038		v4_C2	1.19695	0.0803447		1.14913	0.00457455		1.79117	0.460132
27	pcna	pcna,loc100046823	18538	NM_011045	proliferating cell nuclear antigen; similar to proliferating cell nuclear antigen (dna polymerase delta auxiliary protein)	d44-A4	4.39108	0.219833		v5_A2	1.2002	0.0293347		1.223	0.0538885		1.70957	0.364252
28	ifna9	ifna9	15972	NM_010507	interferon alpha 9	d32-D9	2.55418	0.723687		v9_C2	1.20272	0.109508		1.16352	0.104024		1.91882	0.44343
29	hmg20a	hmg20a	66867	NM_025812	high mobility group 20a	d30-A7	3.19734	0.454687		v1_F2	1.22729	0.0286908		1.18773	0.085333		1.3487	0.097838
30	strap	strap	20901	NM_011499	serine/threonine kinase receptor associated protein	P120-B3	4.99681	0.951563		v10_C7	1.22887	0.105165		1.17208	0.00525345		1.33017	0.403002
31	en2	en2	13799	NM_010134	engrailed 2	d22-B3	2.54063	0.080401		v1_B3	1.22893	0.100839		1.84665	0.140194		2.2654	0.286598
32	d11wsu99e	gm12168,d11wsu99e	28081	NM_138598	dna segment, chr 11, wayne state university 99, expressed; predicted gene 12168	P60-D3	3.45934	0.175805		v4_D5	1.23183	0.00692724		1.11826	0.0125789		1.80289	0.0512008
33	csde1	csde1,gm5064	229663	NM_144901	predicted gene 5064; cold shock domain containing e1, rna binding	d21-D10	3.21637	0.441624		v7_C2	1.24193	0.0192959		1.1911	0.0566792		1.469	0.368496
34	gata3	gata3	14462	NM_008091	gata binding protein 3	d27-B10	4.47359	1.1261		v1_F3	1.25807	0.0447936		1.29472	0.0674029		1.5167	0.149048
35	dr1	nc2; dr1	13486	NM_026106	down-regulator of transcription 1	d20-B11	4.51066	0.354179		v1_C6	1.31279	0.0820405		1.27665	0.0386989		1.81534	0.131986
36	lce1f	lce1f	67828	NM_026394	late cornified envelope 1f	P3-G7	2.42782	0.552428		v8_B10	1.36485	0.201714		1.09877	0.0181721		1.22219	0.0151517
37	rqcd1	rqcd1	58184	NM_021383	rcd1 (required for cell differentiation) homolog 1 (s. pombe)	d52-B6	2.31614	0.26474		v1_F5	1.42708	0.0641746		1.45831	0.056118		1.45404	0.0807974
38	cnot8	cnot8	69125	NM_026949	ccr4-not transcription complex, subunit 8	d16-E5	3.62395	0.259184		v1_B6	1.50867	0.0403877		2.06965	0.0955763		1.88959	0.548619
39	shfm1	shfm1	20422	NM_009169	split hand/foot malformation (ectrodactyly) type 1	d54-E8	10.0514	2.76115		v11_G10	1.54917	0.0405758		1.73441	0.146812		5.68967	2.12498
40	nr0b1	nr0b1	11614	NM_007430	nuclear receptor subfamily 0, group b, member 1	d41-G6	5.21694	1.80433		v1_A6	1.59487	0.0718337		2.40522	0.239376		3.77068	0.206012
41	chaf1a	chaf1a	27221	NM_013733	chromatin assembly factor 1, subunit a (p150)	d15-C6	5.56613	0.316356		v1_B2	1.67371	0.104772		2.52577	0.410187		1.58416	0.327934
42	ep400	ep400	75560	NM_029337	e1a binding protein p400	P69-B3	3.01578	0.558524		v1_E6	2.28825	0.0623402		1.34123	0.00689914		4.94589	0.213736
																	1
																	2
																	3
																	4
																	5
																	6
																	7
																	8
																	9
																	257
																	10
																	258
																	11
																	12
																	13
																	259
																	14
																	15

## Sheet: Legend
Table S5. Hits eliminated in the counterscreen.
Column	Term	Nomenclature
A	Number	List number assigned to each hit in the list
B	Offical_Gene_Symbol	official gene symbol
C	Alternative_symbols	alternative associated gene symbols
D	Entrez_Gene_ID	gene ID from Entrez Gene database
E	RefSeq_mRNA	mRNA ID from NCBI Reference Sequence database
F	Gene_Name	gene name description
G	plate-well	hit plate-well location in primary screen
H	primary_ava	mean of replica z score in primary screen
I	primary_se	standard error of mean in primary screen
K	plate-well	hit plate-well location in subsequent validation screen
L	2i_ava	mean of replica gfp ratio in +2i (Rex1GFPd2 cells) screen
M	2i_se	standard error of mean in +2i (Rex1GFPd2 cells) screen
O	rex1_ava	mean of replica gfp ratio in validation (Rex1GFPd2 cells) screen
P	rex1_se	standard error of mean in validation (Rex1GFPd2 cells) screen
R	oct4_ava	mean of replica gfp ratio in validation (Oct4GFP cells) screen
S	oct4_se	standard error of mean in validation (Oct4GFP cells) screen
List Number	Category
1 to 14	proteosome components
15 to 22	olfactory receptors
23 to 42	2i-independent hits
